# Supplementary material for: Mitochondrial proteome of mouse oocytes and cisplatin-induced shifts in protein profile
Source: Acta Pharmacol Sin. 2021 May 20;42(12):2144–54. doi: 10.1038/s41401-021-00687-4 (PMC8632880; doi:10.1038/s41401-021-00687-4)
Supplement: Supplementary file 2 — Table S1 [file 41401_2021_687_MOESM2_ESM.xlsx]

## Sheet: Reaction Group
Table S1 Mass spectrometric data of reaction groups
Accession	Symbol	Description	Protein FDR Confidence: Combined		Peptides		Unique Peptides		Abundance
			Rep_1	Rep_2	Rep_1	Rep_2	Rep_1	Rep_2	Rep_1	Rep_2
Q9JHU4	Dync1h1	Cytoplasmic dynein 1 heavy chain 1 [Mus musculus]	High	High	138	66	138	66	3.59288e+08	5.31673e+07
Q8VDD5	Myh9	Myosin-9 [Mus musculus]	High	High	94	73	77	60	1.3526e+09	1.03242e+08
Q9R1M5	Nlrp5	NACHT, LRR and PYD domains-containing protein 5 isoform a [Mus musculus]	High	High	39	29	4	29	1.37066e+09	1.42779e+08
A0A2R8VHF9	Myh11	PREDICTED: myosin-11 isoform X1 [Mus musculus]	High	High	67	46	52	1	1.92183e+08	269238
P63017	Hspa8	Heat shock cognate 71 kDa protein [Mus musculus]	High	High	30	30	19	20	1.70227e+09	4.38418e+08
P20239	Zp2	Zona pellucida sperm-binding protein 2 preproprotein [Mus musculus]	High	High	27	21	27	21	2.40661e+10	6.55128e+09
Q80X90	Flnb	Filamin-B isoform a [Mus musculus]	High	High	46	36	43	35	4.49464e+08	1.59474e+07
A2AN08	Ubr4	E3 ubiquitin-protein ligase UBR4 [Mus musculus]	High	High	56	39	56	39	8.77591e+07	1.5603e+07
Q7TQD7	Myo1b	PREDICTED: unconventional myosin-Ib isoform X1 [Mus musculus]	High	High	38	23	38	23	331281611	2.85715e+07
Q8VDF2	Uhrf1	E3 ubiquitin-protein ligase UHRF1 isoform A [Mus musculus]	High	High	28	30	28	30	2.41902e+08	1.71868e+08
E9Q557	Dsp	Desmoplakin [Mus musculus]	High	High	49	21	49	21	4.18104e+08	2.54642e+07
B2RRX1	Actb	Actin, cytoplasmic 1 [Mus musculus]	High	High	18	17	8	5	1144909146	2.14885e+08
G3X9Y9	Myo5b	PREDICTED: unconventional myosin-Vb isoform X1 [Mus musculus]	High	High	40	23	35	18	1.40933e+08	2.81654e+07
Q8BL66	Eea1	PREDICTED: early endosome antigen 1 isoform X2 [Mus musculus]	High	High	41	35	41	35	1.05562e+08	2.57506e+07
Q3UH59	Myh10	PREDICTED: myosin-10 isoform X1 [Mus musculus]	High	High	32	26	14	14	1.94183e+07	3.39227e+06
Q6B966	Nlrp14	NACHT, LRR and PYD domains-containing protein 14 [Mus musculus]	High	High	32	34	32	34	1.69312e+09	3.7724e+08
Q2YDW0	Immt	MICOS complex subunit Mic60 isoform 2 [Mus musculus]	High	High	35	32	1	1	2.46475e+08	8.05219e+07
Q7TSJ0	Dnmt1	PREDICTED: DNA (cytosine-5)-methyltransferase 1 isoform X1 [Mus musculus]	High	High	35	24	35	1	1.71207e+08	1.60981e+07
P70398	Usp9x	PREDICTED: probable ubiquitin carboxyl-terminal hydrolase FAF-X isoform X1 [Mus musculus]	High	High	40	23	39	23	7.46724e+07	1.17139e+07
L7N1W9	Nlrp4f	NACHT, LRR and PYD domains-containing protein 4F [Mus musculus]	High	High	24	29	14	21	1.15424e+09	1.60897e+08
P99024	Tubb5	Tubulin beta-5 chain [Mus musculus]	High	High	17	14	4	2	2.19196e+07	4.11694e+06
Q9CWF2	Tubb2b	Tubulin beta-2B chain [Mus musculus]	High	High	17	16	1	2	4.76221e+06	881310
Q7TMM9	Tubb2a	Tubulin beta-2A chain [Mus musculus]	High	High	17	16	1	2	6.56811e+08	4.27649e+07
A2A5N3	Pabpc1l	Polyadenylate-binding protein 1-like [Mus musculus]	High	High	21	17	20	16	2.10526e+08	2.96941e+07
P68372	Tubb4b	Tubulin beta-4B chain [Mus musculus]	High	High	17	14	2	2	1.56779e+08	1.09851e+07
Q6ZQK2	Iqgap1	PREDICTED: ras GTPase-activating-like protein IQGAP1 isoform X1 [Mus musculus]	High	High	30	4	30	4	4.55924e+07	735350
Q6PDI5	Ecpas	Proteasome-associated protein ECM29 homolog isoform 1 [Mus musculus]	High	High	29	7	29	7	5.76197e+07	1.33778e+06
P20029	Hspa5	78 kDa glucose-regulated protein precursor [Mus musculus]	High	High	27	18	25	16	1.06562e+08	1.39019e+07
E9Q3X0	Mvp	Major vault protein [Mus musculus]	High	High	27	11	27	11	1.24888e+08	1.03114e+07
Q62005	Zp1	Zona pellucida sperm-binding protein 1 precursor [Mus musculus]	High	High	13	16	13	16	5.97124e+09	2.08277e+08
B9EIU1	Eprs	PREDICTED: bifunctional glutamate/proline--tRNA ligase isoform X1 [Mus musculus]	High	High	27	25	26	25	1.08625e+08	2.77039e+07
F8VQB6	Myo10	Unconventional myosin-X isoform 1 [Mus musculus]	High	High	34	16	33	16	7.02934e+07	5.84528e+06
E9Q8T1	Tacc2	PREDICTED: transforming acidic coiled-coil-containing protein 2 isoform X16 [Mus musculus]	High	High	24	32	24	32	4.52673e+07	1.88978e+07
P07901	Hsp90aa1	Heat shock protein HSP 90-alpha [Mus musculus]	High	High	29	12	17	8	1.49377e+08	2.00762e+07
Q8BTM8	Flna	PREDICTED: filamin-A isoform X1 [Mus musculus]	High	High	29	26	26	25	2.01437e+07	9.64419e+06
F8WHL2	Copa	Coatomer subunit alpha [Mus musculus]	High	High	24	12	24	12	8.46027e+07	3.94934e+06
Q02257	Jup	PREDICTED: junction plakoglobin isoform X1 [Mus musculus]	High	High	22	13	22	12	3.28938e+08	1.97381e+07
Q6IFX2	Krt42	Keratin, type I cytoskeletal 42 [Mus musculus]	High	High	21	17	7	7	2.20266e+08	2.37735e+07
A0A0A0MQA5	Tuba4a	Tubulin alpha-4A chain isoform 1 [Mus musculus]	High	High	17	8	3	1	4.77941e+07	977618
G3X922	Dnajc13	PREDICTED: dnaJ homolog subfamily C member 13 isoform X1 [Mus musculus]	High	High	30	22	30	22	4.11671e+07	4.85056e+06
Q3UMM1	Tubb6	Tubulin beta-6 chain [Mus musculus]	High	High	15	9	7	3	1.92436e+07	1.67555e+06
Q3UWN2	Aass	Alpha-aminoadipic semialdehyde synthase, mitochondrial [Mus musculus]	High	High	23	12	23	12	2.27925e+08	2.84859e+07
Q6HA09	Astl	Astacin-like metalloendopeptidase isoform a precursor [Mus musculus]	High	High	11	6	11	6	3.69717e+08	1.88987e+07
Q4PLS0	Nlrp2	NACHT, LRR and PYD domains-containing protein 2 [Mus musculus]	High	High	22	12	22	12	1.19669e+08	5.7059e+06
E9QPD7	Pcx	Pyruvate carboxylase, mitochondrial isoform 1 [Mus musculus]	High	High	28	18	28	18	1.29322e+08	4.17264e+07
G5E896	Edc4	PREDICTED: enhancer of mRNA-decapping protein 4 isoform X1 [Mus musculus]	High	High	20	9	20	9	3.2243e+07	7.76189e+06
P47738	Aldh2	Aldehyde dehydrogenase, mitochondrial isoform 1 precursor [Mus musculus]	High	High	19	24	19	24	5.51217e+08	1.42028e+08
Q8BMF4	Dlat	Dihydrolipoyllysine-residue acetyltransferase component of pyruvate dehydrogenase complex, mitochondrial [Mus musculus]	High	High	14	13	14	13	2.76736e+08	6.17991e+07
Q3UGC8	Pcca	Propionyl-CoA carboxylase alpha chain, mitochondrial precursor [Mus musculus]	High	High	25	15	25	15	7.30646e+07	5.52949e+06
P63038	Hspd1	60 kDa heat shock protein, mitochondrial [Mus musculus]	High	High	19	19	19	19	1.30429e+08	7.68737e+07
Q3TIN2	Qars	Glutamine--tRNA ligase [Mus musculus]	High	High	25	13	24	13	6.17471e+07	8.74986e+06
A0A0A0MQF6	Gapdh	Glyceraldehyde-3-phosphate dehydrogenase isoform 1 [Mus musculus]	High	High	13	5	13	5	1.10666e+08	1.67478e+07
F8VQC7	Ktn1	PREDICTED: kinectin isoform X1 [Mus musculus]	High	High	17	18	17	18	2.71867e+07	1.44801e+07
P38647	Hspa9	Stress-70 protein, mitochondrial [Mus musculus]	High	High	21	21	21	21	1.00766e+08	3.78669e+07
Q3TQP7	Acat1	Acetyl-CoA acetyltransferase, mitochondrial precursor [Mus musculus]	High	High	13	11	13	11	1.25944e+08	2.45625e+07
Q8K3V4	Padi6	Protein-arginine deiminase type-6 [Mus musculus]	High	High	16	17	16	17	4.371e+08	5.39933e+07
B2RRE0	Akap12	A-kinase anchor protein 12 [Mus musculus]	High	High	17	13	17	13	2.00562e+07	4.74176e+06
P62737	Acta2	Actin, aortic smooth muscle [Mus musculus]	High	High	15	14	5	2	2.7993e+07	1.14098e+06
Q5SF07	Igf2bp2	Insulin-like growth factor 2 mRNA-binding protein 2 [Mus musculus]	High	High	20	13	18	11	1288040908	1.50482e+07
Q80Y09	Pdcd6ip	Programmed cell death 6-interacting protein isoform 2 [Mus musculus]	High	High	19	18	19	18	5.3656e+07	6.25263e+06
D3Z4J3	Myo5a	PREDICTED: unconventional myosin-Va isoform X1 [Mus musculus]	High	High	20	18	16	13	1.49915e+07	5.02367e+06
Q9WUR9	Ak4	Adenylate kinase 4, mitochondrial [Mus musculus]	High	High	13	6	13	6	1.29211e+08	2.26654e+07
P10761	Zp3	Zona pellucida sperm-binding protein 3 precursor [Mus musculus]	High	High	12	15	12	15	8.79601e+09	1.26983e+10
Q9CWU5	Khdc3	KH domain-containing protein 3 isoform 2 [Mus musculus]	High	High	16	25	1	25	1.57527e+06	1.01305e+08
Q8CGC4	Lsm14b	PREDICTED: protein LSM14 homolog B isoform X1 [Mus musculus]	High	High	9	8	9	1	4.74776e+07	479547
B9EIZ9	Nlrp9b	PREDICTED: NACHT, LRR and PYD domains-containing protein 9B isoform X1 [Mus musculus]	High	High	19	15	16	13	1.42534e+08	3.06358e+07
Q60597	Ogdh	2-oxoglutarate dehydrogenase, mitochondrial isoform 1 [Mus musculus]	High	High	18	10	12	6	6.40103e+07	5.04974e+06
Q9WVB3	Tle6	PREDICTED: transducin-like enhancer protein 6 isoform X1 [Mus musculus]	High	High	17	21	17	21	4.49349e+08	1.20788e+08
P10126	Eef1a1	Elongation factor 1-alpha 1 [Mus musculus]	High	High	14	8	14	8	654489611	3.24284e+07
Q549A5	Clu	PREDICTED: clusterin isoform X1 [Mus musculus]	High	High	13	9	13	9	9.30885e+07	6.83421e+06
A2AFQ0	Huwe1	PREDICTED: E3 ubiquitin-protein ligase HUWE1 isoform X1 [Mus musculus]	High	High	19	19	19	19	8.4747e+06	8.34153e+06
O35129	Phb2	Prohibitin-2 [Mus musculus]	High	High	11	7	11	7	5.41005e+07	5.39516e+06
P46460	Nsf	Vesicle-fusing ATPase [Mus musculus]	High	High	21	17	21	17	6.23605e+07	2.02415e+07
Q9QXS1	Plec	Plectin isoform 12alpha [Mus musculus]	High	High	22	29	20	28	1.65086e+07	7.85525e+06
E9PVU0	Myo6	PREDICTED: unconventional myosin-VI isoform X3 [Mus musculus]	High	High	17	13	17	13	2.56439e+07	2.74235e+06
Q6NY05	Nlrp4b	NACHT, LRR and PYD domains-containing protein 4B [Mus musculus]	High	High	17	8	15	8	8.49188e+07	3.74623e+06
E9PVY8	Macf1	Microtubule-actin cross-linking factor 1 isoform 1 [Mus musculus]	High	High	24	41	23	4	9.4205e+06	8.13927e+06
P70166	Cpeb1	PREDICTED: cytoplasmic polyadenylation element-binding protein 1 isoform X1 [Mus musculus]	High	High	14	8	14	1	7.89045e+07	9.8671e+06
Q3TSA9	Fbxw18	F-box and WD-40 domain protein 18 [Mus musculus]	High	High	9	4	6	3	1.90667e+08	6.51402e+06
Q8C2W8	Fbxw19	F-box and WD-40 domain protein 19 [Mus musculus]	High	High	14	7	8	5	1.45445e+08	9.7101e+06
Q8K411	Pitrm1	Presequence protease, mitochondrial precursor [Mus musculus]	High	High	14	17	14	17	3.08214e+07	1.46805e+07
Q6ZQ08	Cnot1	PREDICTED: CCR4-NOT transcription complex subunit 1 isoform X1 [Mus musculus]	High	High	19	15	19	15	2.31155e+07	3.23944e+06
Q3UV17	Krt76	Keratin, type II cytoskeletal 2 oral [Mus musculus]	High	High	11	12	4	4	452144	9.73055e+08
Q6ZQ38	Cand1	Cullin-associated NEDD8-dissociated protein 1 [Mus musculus]	High	High	17	5	17	5	3.89385e+07	854134
P08113	Hsp90b1	Endoplasmin precursor [Mus musculus]	High	High	20	10	18	9	2.51119e+07	4.40467e+06
P35700	Prdx1	Peroxiredoxin-1 [Mus musculus]	High	High	14	6	14	6	1.95725e+08	6.18478e+06
Q71LX8	Hsp90ab1	Heat shock protein HSP 90-beta [Mus musculus]	High	High	17	9	3	4	563163	521379
Q9DB77	Uqcrc2	Cytochrome b-c1 complex subunit 2, mitochondrial precursor [Mus musculus]	High	High	12	10	12	10	1.79669e+07	1.57036e+07
Q9D8E6	Rpl4	60S ribosomal protein L4 [Mus musculus]	High	High	9	7	9	7	46415220	2.50589e+06
Q8VC52	Rbpms2	RNA-binding protein with multiple splicing 2 [Mus musculus]	High	High	7	1	7	1	78911957	322078
Q99JB2	Stoml2	Stomatin-like protein 2, mitochondrial [Mus musculus]	High	High	7	8	7	8	3.05092e+07	6.11584e+06
E9Q7L0	Ogdhl	2-oxoglutarate dehydrogenase-like, mitochondrial [Mus musculus]	High	High	14	11	8	7	2.00777e+07	1.74577e+07
Q8K1M6	Dnm1l	PREDICTED: dynamin-1-like protein isoform X1 [Mus musculus]	High	High	14	6	14	6	2.52418e+07	1.71601e+06
Q05A80	Caprin2	PREDICTED: caprin-2 isoform X1 [Mus musculus]	High	High	13	4	13	4	1.35428e+07	1.06617e+06
Q7TMQ1	Gja1	Gap junction alpha-1 protein [Mus musculus]	High	High	5	8	5	8	3.56867e+07	7.81395e+06
Q8CGK3	Lonp1	Lon protease homolog, mitochondrial precursor [Mus musculus]	High	High	13	6	13	6	1.78882e+07	1.26433e+06
P16125	Ldhb	L-lactate dehydrogenase B chain isoform Ldhbx [Mus musculus]	High	High	11	9	11	9	71419037	2.2e+07
Q545A2	Slc25a5	ADP/ATP translocase 2 [Mus musculus]	High	High	11	4	4	3	9.59891e+07	973293
E9Q3P4	Cenpf	Centromere protein F [Mus musculus]	High	High	13	38	13	38	7.80031e+06	1.54036e+07
Q9QZ82	Cyp11a1	Cholesterol side-chain cleavage enzyme, mitochondrial isoform 1 precursor [Mus musculus]	High	High	11	11	11	11	1.39792e+08	2.31834e+06
Q9CPN8	Igf2bp3	Insulin-like growth factor 2 mRNA-binding protein 3 [Mus musculus]	High	High	14	6	12	4	1.34499e+07	2.65873e+06
P52480	Pkm	PREDICTED: pyruvate kinase PKM isoform X2 [Mus musculus]	High	High	12	7	12	7	1.23045e+07	4.74768e+06
Q80SU3	Zar1	Zygote arrest protein 1 [Mus musculus]	High	High	4	20	4	20	1.40018e+08	1.44739e+08
P11983	Tcp1	T-complex protein 1 subunit alpha isoform 1 [Mus musculus]	High	High	10	7	10	7	7.83106e+06	2.03222e+06
Q9EST3	Eif4enif1	PREDICTED: eukaryotic translation initiation factor 4E transporter isoform X1 [Mus musculus]	High	High	12	8	12	8	2.02375e+07	1.04655e+07
P48962	Slc25a4	ADP/ATP translocase 1 [Mus musculus]	High	High	10	2	3	1	6.43901e+06	146601
A2ARM1	Patl2	PREDICTED: protein PAT1 homolog 2 isoform X1 [Mus musculus]	High	High	10	9	10	9	2.04038e+07	7.64938e+06
B9EHJ2	Fbxw14	F-box and WD-40 domain protein 14 isoform 1 [Mus musculus]	High	High	11	4	1	3	1	1.83624e+06
Q9DCS3	Mecr	PREDICTED: trans-2-enoyl-CoA reductase, mitochondrial isoform X1 [Mus musculus]	High	High	7	4	7	4	1.29611e+07	3.76914e+06
Q3UWL9	Nlrp4g	NLR family, pyrin domain containing 4G isoform 1 [Mus musculus]	High	High	12	9	2	1	1.34064e+06	203426
Q3TNL1	G6pdx	Glucose-6-phosphate 1-dehydrogenase X [Mus musculus]	High	High	10	7	10	7	1.3999e+07	1.69341e+06
Q8BMS1	Hadha	Trifunctional enzyme subunit alpha, mitochondrial precursor [Mus musculus]	High	High	13	7	13	7	1.16377e+07	5.90688e+06
P23116	Eif3a	Eukaryotic translation initiation factor 3 subunit A [Mus musculus]	High	High	10	1	10	1	7.26683e+06	1
P14685	Psmd3	26S proteasome non-ATPase regulatory subunit 3 [Mus musculus]	High	High	11	4	11	4	2.31452e+09	1.03592e+06
Q9D2G2	Dlst	Dihydrolipoyllysine-residue succinyltransferase component of 2-oxoglutarate dehydrogenase complex, mitochondrial [Mus musculus]	High	High	5	10	5	10	8.2775e+07	4.42517e+07
P17879	Hspa1b	Heat shock 70 kDa protein 1B [Mus musculus]	High	High	11	9	6	4	2.16668e+07	1.30139e+06
Q8BIJ7	Rufy1	RUN and FYVE domain-containing protein 1 [Mus musculus]	High	High	17	23	17	23	3.32591e+07	2.08167e+07
Q543E2	Slc25a15	Mitochondrial ornithine transporter 1 [Mus musculus]	High	High	9	4	9	4	18541440	2.04389e+06
J3QMG3	Vdac3	Voltage-dependent anion-selective channel protein 3 isoform 1 [Mus musculus]	High	High	7	2	7	2	3.35837e+07	1.68431e+06
Q8VEL2	Mtmr14	Myotubularin-related protein 14 [Mus musculus]	High	High	10	4	10	1	2.32947e+07	95737.7
B2RY84	Kif14	PREDICTED: kinesin-like protein KIF14 isoform X1 [Mus musculus]	High	High	10	4	10	4	8.90015e+06	615277
Q8BFZ9	Erlin2	PREDICTED: erlin-2 isoform X1 [Mus musculus]	High	High	7	6	5	6	1.55368e+07	5.599e+06
Q3TKG4	Psmc3	26S proteasome regulatory subunit 6A [Mus musculus]	High	High	8	2	8	2	1.14183e+07	457812
P67778	Phb	Prohibitin [Mus musculus]	High	High	9	6	9	6	3.51337e+08	3.15938e+06
P47911	Rpl6	60S ribosomal protein L6 [Mus musculus]	High	High	11	3	11	3	2.24016e+08	4.61735e+06
Q678L1	Krt77	PREDICTED: keratin, type II cytoskeletal 1b isoform X1 [Mus musculus]	High	High	9	6	1	3	3.21635e+06	3.08369e+06
L7N1X6	Fbxw15	F-box and WD-40 domain protein 15 [Mus musculus]	High	High	10	2	7	1	2.6513e+07	568432
Q9CWE6	Ooep	Oocyte-expressed protein homolog [Mus musculus]	High	High	7	2	7	2	1.94266e+08	1.64156e+06
Q3THN2	Dera	Deoxyribose-phosphate aldolase [Mus musculus]	High	High	7	1	7	1	4.5977e+06	186580
A0A0J9YV76	Oas1e	2'-5' oligoadenylate synthetase 1E isoform 1 [Mus musculus]	High	High	6	2	3	2	16913201	759521
Q5SWT3	Slc25a35	PREDICTED: solute carrier family 25 member 35 isoform X1 [Mus musculus]	High	High	8	3	8	3	7.85972e+06	2.0613e+06
Q5DTI2	Atp2a2	Sarcoplasmic/endoplasmic reticulum calcium ATPase 2 isoform b [Mus musculus]	High	High	11	14	11	14	3.35623e+08	5.38648e+06
Q6IME9	Krt72	Keratin, type II cytoskeletal 72 [Mus musculus]	High	High	5	5	1	1	1	1.17972e+07
Q3U4U6	Cct3	T-complex protein 1 subunit gamma [Mus musculus]	High	High	8	3	8	3	1.03026e+07	591463
B2RUF0	Ybx2	PREDICTED: Y-box-binding protein 2 isoform X1 [Mus musculus]	High	High	7	7	7	7	8.34142e+06	1.70232e+07
Q99MZ7	Pecr	Peroxisomal trans-2-enoyl-CoA reductase isoform 1 [Mus musculus]	High	High	7	6	7	6	4.52836e+07	6.94394e+06
P62192	Psmc1	26S proteasome regulatory subunit 4 [Mus musculus]	High	High	9	6	7	5	1.76089e+07	2.35418e+06
P02535	Krt10	PREDICTED: keratin, type I cytoskeletal 10 isoform X1 [Mus musculus]	High	High	9	10	6	5	7.70126e+08	5.55187e+08
P80315	Cct4	T-complex protein 1 subunit delta [Mus musculus]	High	High	7	4	7	4	5.60079e+06	476396
E9PXM9	Fbxw24	F-box and WD-40 domain protein 24 [Mus musculus]	High	High	9	5	7	4	4.85734e+07	1.06843e+07
P27659	Rpl3	60S ribosomal protein L3 [Mus musculus]	High	High	9	4	9	4	2.54743e+07	2.33123e+06
P54823	Ddx6	PREDICTED: probable ATP-dependent RNA helicase DDX6 isoform X1 [Mus musculus]	High	High	8	8	8	8	2.20207e+07	3.23193e+06
Q3UZG4	Aimp1	Aminoacyl tRNA synthase complex-interacting multifunctional protein 1 [Mus musculus]	High	High	5	2	5	2	1.34539e+07	169712
Q542G9	Anxa2	PREDICTED: annexin A2 isoform X1 [Mus musculus]	High	High	6	2	6	2	3.07265e+07	3.29198e+06
Q5XG67	Fbxw22	F-box and WD-40 domain protein 22 [Mus musculus]	High	High	7	3	1	2	1328141	651240
Q3V132	Slc25a31	ADP/ATP translocase 4 [Mus musculus]	High	High	9	4	7	4	35498453	1.48425e+06
Q9DBF1	Aldh7a1	Alpha-aminoadipic semialdehyde dehydrogenase isoform a [Mus musculus]	High	High	7	5	7	5	2.06571e+07	2.99996e+06
Q3TQX5	Ddx3x	ATP-dependent RNA helicase DDX3X [Mus musculus]	High	High	8	9	7	7	2.25242e+07	3.12314e+06
Q64GA5	Pla2g4c	PREDICTED: cytosolic phospholipase A2 gamma isoform X1 [Mus musculus]	High	High	6	8	6	8	3.00492e+07	6.62913e+06
Q3SXW7	Npm2	PREDICTED: nucleoplasmin-2 isoform X1 [Mus musculus]	High	High	3	1	3	1	1.13746e+07	238593
O35857	Timm44	Mitochondrial import inner membrane translocase subunit TIM44 [Mus musculus]	High	High	5	5	5	5	5.10782e+06	2.90112e+06
Q80UT7	Rpl7a	60S ribosomal protein L7a [Mus musculus]	High	High	8	3	8	3	3.24972e+07	1.92375e+06
Q61655	Ddx19a	ATP-dependent RNA helicase DDX19A [Mus musculus]	High	High	10	8	10	8	8.85468e+06	4.6971e+06
Q497Z0	Fbxw16	F-box and WD-40 domain protein 16 [Mus musculus]	High	High	9	3	6	1	4.22059e+07	155665
A0A0R4J094	Fahd2a	Fumarylacetoacetate hydrolase domain-containing protein 2A [Mus musculus]	High	High	6	3	6	3	1.26028e+07	4.72984e+06
Q3TK29	Trap1	Heat shock protein 75 kDa, mitochondrial precursor [Mus musculus]	High	High	9	10	8	9	8.36913e+06	2.01859e+06
Q9JIF7	Copb1	Coatomer subunit beta [Mus musculus]	High	High	11	2	11	2	6.84708e+06	330616
Q5YLW3	Rps3	40S ribosomal protein S3 [Mus musculus]	High	High	10	7	10	7	3.86912e+07	2.23757e+06
P08752	Gnai2	PREDICTED: guanine nucleotide-binding protein G(i) subunit alpha-2 isoform X1 [Mus musculus]	High	High	5	4	2	3	3.36017e+07	467179
O08691	Arg2	Arginase-2, mitochondrial precursor [Mus musculus]	High	High	5	5	5	5	2.62779e+07	3.10977e+06
Q9CZU6	Cs	Citrate synthase, mitochondrial precursor [Mus musculus]	High	High	9	5	9	5	2.81654e+07	8.47435e+06
Q91VA7	Idh3b	Isocitrate dehydrogenase [NAD] subunit beta, mitochondrial [Mus musculus]	High	High	6	3	6	3	9.90214e+06	1.18488e+06
Q60930	Vdac2	Voltage-dependent anion-selective channel protein 2 [Mus musculus]	High	High	5	3	5	3	3.86539e+06	2.89594e+06
D3YWJ3	Rps2	40S ribosomal protein S2 [Mus musculus]	High	High	6	1	6	1	1.77693e+07	319931
A2AFQ2	Hsd17b10	3-hydroxyacyl-CoA dehydrogenase type-2 [Mus musculus]	High	High	6	1	6	1	4.7545e+06	61123.6
Q9WTI7	Myo1c	PREDICTED: unconventional myosin-Ic isoform X1 [Mus musculus]	High	High	9	4	9	4	9.48354e+06	1.39087e+06
A0A1D5RLF0	Fbxw27	F-box and WD-40 domain protein 27 isoform 1 [Mus musculus]	High	High	7	3	3	1	1.39974e+06	376649
Q3TIC8	Uqcrc1	Cytochrome b-c1 complex subunit 1, mitochondrial precursor [Mus musculus]	High	High	8	5	8	5	1.32345e+07	1.97214e+06
O89079	Cope	Coatomer subunit epsilon [Mus musculus]	High	High	5	1	5	1	7.47203e+06	49750.6
A2AGT5	Ckap5	PREDICTED: cytoskeleton-associated protein 5 isoform X1 [Mus musculus]	High	High	7	9	7	9	2.26471e+06	3.06116e+06
Q923T9	Camk2g	PREDICTED: calcium/calmodulin-dependent protein kinase type II subunit gamma isoform X1 [Mus musculus]	High	High	8	3	8	1	1.10764e+07	1
Q6ZPF4	Fmnl3	Formin-like protein 3 isoform 1 [Mus musculus]	High	High	12	5	12	5	1.50392e+07	3.282e+06
P84084	Arf5	ADP-ribosylation factor 5 [Mus musculus]	High	High	5	1	1	1	690137	1.55428e+06
Q3TFG3	Eif4a1	Eukaryotic initiation factor 4A-I isoform 1 [Mus musculus]	High	High	6	4	6	4	1.56274e+07	2.03277e+06
Q8C5H8	Nadk2	NAD kinase 2, mitochondrial isoform 1 [Mus musculus]	High	High	4	3	4	3	2.42297e+06	1.59731e+06
P58252	Eef2	Elongation factor 2 [Mus musculus]	High	High	6	4	6	4	7.87233e+06	434783
P27612	Plaa	Phospholipase A-2-activating protein [Mus musculus]	High	High	6	5	6	5	5.39997e+06	1.40925e+06
A0A0R4J225	Bscl2	Seipin isoform 1 [Mus musculus]	High	High	5	1	5	1	4.19889e+07	2.31233e+06
Q5XJY4	Parl	Presenilins-associated rhomboid-like protein, mitochondrial precursor [Mus musculus]	High	High	7	1	7	1	9.54319e+06	2.35645e+06
Q8BHF7	Pgs1	CDP-diacylglycerol--glycerol-3-phosphate 3-phosphatidyltransferase, mitochondrial [Mus musculus]	High	High	5	2	5	2	4.94031e+06	600329
P61226	Rap2b	Ras-related protein Rap-2b precursor [Mus musculus]	High	Medium	5	1	5	1	3.00989e+07	50377.7
E9QKE4	Rab3gap2	Rab3 GTPase-activating protein non-catalytic subunit [Mus musculus]	High	High	9	8	9	8	4.95786e+06	3.02112e+06
Q61699	Hsph1	PREDICTED: heat shock protein 105 kDa isoform X3 [Mus musculus]	High	High	6	10	6	10	9.38866e+06	5.39257e+06
Q5U467	Fbxw20	F-box and WD-40 domain protein 20 [Mus musculus]	High	High	8	3	2	2	1	383761
P14148	Rpl7	60S ribosomal protein L7 [Mus musculus]	High	High	7	4	7	4	2.18131e+07	2.39485e+06
Q4KL76	Hspe1	10 kDa heat shock protein, mitochondrial [Mus musculus]	High	High	5	3	5	3	5.46818e+07	3.96099e+06
A0A1S6GWH1	Psmc5	26S proteasome regulatory subunit 8 [Mus musculus]	High	High	7	3	5	2	8250222	3.04982e+06
Q8C3Y4	Kntc1	Kinetochore-associated protein 1 [Mus musculus]	High	High	7	7	7	7	3.56403e+06	1.05697e+06
A0A2C9F2D2	Anxa7	PREDICTED: annexin A7 isoform X1 [Mus musculus]	High	High	7	7	7	7	14791439	4.83495e+06
Q9CR57	Rpl14	60S ribosomal protein L14 [Mus musculus]	High	High	4	5	4	1	3.39595e+07	3.12301e+06
Q8BKZ9	Pdhx	Pyruvate dehydrogenase protein X component, mitochondrial [Mus musculus]	High	High	5	9	5	9	2.34006e+07	1.40715e+07
P62334	Psmc6	26S proteasome regulatory subunit 10B [Mus musculus]	High	High	4	3	4	3	6.1561e+06	598740
E9PVZ9	Eif4e1b	Eukaryotic translation initiation factor 4E type 1B isoform 4 [Mus musculus]	High	High	5	4	5	4	1.93301e+07	1.29745e+06
Q3TJH1	Gnai3	Guanine nucleotide-binding protein G(k) subunit alpha [Mus musculus]	High	High	4	3	1	2	8502080	537138
Q3U7D2	Rpl15	PREDICTED: 60S ribosomal protein L15 isoform X1 [Mus musculus]	High	High	6	2	6	2	5.50168e+06	5.0731e+06
P62242	Rps8	40S ribosomal protein S8 [Mus musculus]	High	High	4	5	4	5	21003102	1.63171e+06
P08249	Mdh2	Malate dehydrogenase, mitochondrial precursor [Mus musculus]	High	High	5	5	5	5	6.86673e+06	860297
P54775	Psmc4	26S proteasome regulatory subunit 6B [Mus musculus]	High	High	8	2	7	2	7.2932e+06	1.04981e+06
Q61171	Prdx2	Peroxiredoxin-2 [Mus musculus]	High	High	5	2	5	2	2.78612e+07	1.9719e+06
A2A432	Cul4b	Cullin-4B [Mus musculus]	High	High	8	2	8	2	5301305	73530.7
Q3TF25	Atp5o	ATP synthase subunit O, mitochondrial precursor [Mus musculus]	High	High	5	1	5	1	5.79112e+06	327019
Q8BU47	Ftdc2	Uncharacterized protein LOC224247 [Mus musculus]	High	High	3	4	3	4	1.70525e+07	2.79361e+06
Q7TSF1	Dsg1b	Desmoglein-1-beta preproprotein [Mus musculus]	High	High	4	4	4	4	1.98341e+07	1.22004e+06
Q9CX34	Sugt1	Protein SGT1 homolog [Mus musculus]	High	High	3	3	3	3	5.34523e+06	974933
Q8BHC4	Dcakd	PREDICTED: dephospho-CoA kinase domain-containing protein isoform X1 [Mus musculus]	High	High	5	2	5	2	6.98638e+06	290659
Q8CIJ3	Eif3b	Eukaryotic translation initiation factor 3 subunit B [Mus musculus]	High	High	6	3	6	3	7.31638e+06	264893
P83741	Wnk1	Serine/threonine-protein kinase WNK1 isoform 5 [Mus musculus]	High	High	7	12	5	9	1	2.27173e+06
F8WGU3	Esrp1	Epithelial splicing regulatory protein 1 isoform 1 [Mus musculus]	High	High	5	6	5	6	4.66397e+06	3.25034e+06
D3YU89	Cit	PREDICTED: citron Rho-interacting kinase isoform X1 [Mus musculus]	High	High	6	11	6	11	7.33209e+07	2.29979e+06
Q3TI05	Cct6a	T-complex protein 1 subunit zeta [Mus musculus]	High	High	6	1	6	1	3.535e+06	97161.6
Q9CWN7	Cnot11	CCR4-NOT transcription complex subunit 11 [Mus musculus]	High	High	3	2	3	2	4.24881e+06	1.16114e+06
Q99KI0	Aco2	Aconitate hydratase, mitochondrial precursor [Mus musculus]	High	High	10	2	10	2	2.47354e+08	621981
Q9JLN9	Mtor	Serine/threonine-protein kinase mTOR [Mus musculus]	High	High	5	5	5	5	1.34315e+06	675491
G5E902	Slc25a3	PREDICTED: phosphate carrier protein, mitochondrial isoform X1 [Mus musculus]	High	High	5	2	5	2	1.09042e+07	2875354
B2RR82	Itsn2	PREDICTED: intersectin-2 isoform X1 [Mus musculus]	High	High	4	3	4	3	2.93217e+06	595065
Q99MV1	Tdrd1	PREDICTED: tudor domain-containing protein 1 isoform X1 [Mus musculus]	High	High	3	6	3	6	1.91049e+06	898292
Q9EQ20	Aldh6a1	Methylmalonate-semialdehyde dehydrogenase [acylating], mitochondrial isoform 1 precursor [Mus musculus]	High	High	3	5	3	5	6.16458e+06	3.2473e+06
P97350	Pkp1	Plakophilin-1 [Mus musculus]	High	High	5	4	5	4	1.67211e+07	1.70866e+06
Q07417	Acads	Short-chain specific acyl-CoA dehydrogenase, mitochondrial precursor [Mus musculus]	High	High	5	1	5	1	4.37384e+06	237024
Q3TI61	Psmd2	26S proteasome non-ATPase regulatory subunit 2 [Mus musculus]	High	High	4	3	4	3	1	2.21467e+06
Q3UNV7	Mlf2	Myeloid leukemia factor 2 [Mus musculus]	High	High	2	1	2	1	862470	625550
Q8JZQ2	Afg3l2	AFG3-like protein 2 [Mus musculus]	High	High	6	12	6	12	9.60253e+06	8.84836e+06
Q80WQ2	Vac14	Protein VAC14 homolog [Mus musculus]	High	High	5	10	5	10	2.109e+06	4.52314e+06
P20108	Prdx3	Thioredoxin-dependent peroxide reductase, mitochondrial precursor [Mus musculus]	High	High	5	2	5	2	2.50362e+07	665079
P60335	Pcbp1	Poly(rC)-binding protein 1 [Mus musculus]	High	High	5	6	3	4	8.84113e+06	4.7339e+06
A0A1L1STE6	Idh3a	Isocitrate dehydrogenase [NAD] subunit alpha, mitochondrial precursor [Mus musculus]	High	High	4	3	4	3	9.65e+06	1.01359e+06
Q3UIA5	Cul1	PREDICTED: cullin-1 isoform X1 [Mus musculus]	High	High	7	3	7	3	6.20645e+06	1.40774e+06
Q8BH15	Cnot10	CCR4-NOT transcription complex subunit 10 [Mus musculus]	High	High	5	1	5	1	1.73052e+06	243398
O08788	Dctn1	Dynactin subunit 1 isoform 1 [Mus musculus]	High	High	3	3	3	3	901596	545077
A0A5F8MPT6	Cgn	PREDICTED: cingulin isoform X1 [Mus musculus]	High	High	6	10	6	10	3.41168e+06	4.80504e+06
Q9DC69	Ndufa9	NADH dehydrogenase [ubiquinone] 1 alpha subcomplex subunit 9, mitochondrial precursor [Mus musculus]	High	High	4	4	4	4	1.52376e+06	308614
Q3UYK8	Rab3gap1	PREDICTED: rab3 GTPase-activating protein catalytic subunit isoform X1 [Mus musculus]	High	High	4	5	4	5	3.1947e+06	862157
Q6NZJ6	Eif4g1	PREDICTED: eukaryotic translation initiation factor 4 gamma 1 isoform X1 [Mus musculus]	High	High	5	4	4	4	1.48163e+06	1.011e+06
A0A494B945	Rab1b	Ras-related protein Rab-1B [Mus musculus]	High	High	6	2	1	1	1.66741e+06	124269
Q4FJL0	Rab10	Ras-related protein Rab-10 [Mus musculus]	High	High	5	2	2	1	4.06276e+06	201394
B2RXR2	Pik3r4	Phosphoinositide 3-kinase regulatory subunit 4 [Mus musculus]	High	High	5	3	5	3	3.95108e+06	271492
Q3UK24	Wdr37	WD repeat-containing protein 37 isoform a [Mus musculus]	High	High	6	5	6	5	3.69216e+06	1.87209e+06
Q99LC3	Ndufa10	NADH dehydrogenase [ubiquinone] 1 alpha subcomplex subunit 10, mitochondrial precursor [Mus musculus]	High	High	4	2	4	2	1.07557e+06	130126
Q3UKH3	Acaa2	3-ketoacyl-CoA thiolase, mitochondrial [Mus musculus]	High	High	4	1	4	1	1	240356
E9QM73	Wnk2	PREDICTED: serine/threonine-protein kinase WNK2 isoform X1 [Mus musculus]	High	High	7	13	5	10	4.59339e+06	2.95698e+06
Q91V41	Rab14	Ras-related protein Rab-14 [Mus musculus]	High	High	4	3	3	2	6.95145e+06	641105
Q8BH95	Echs1	Enoyl-CoA hydratase, mitochondrial precursor [Mus musculus]	High	High	4	3	4	3	2.76622e+06	425955
P14115	Rpl27a	60S ribosomal protein L27a [Mus musculus]	High	Medium	4	1	4	1	1.39017e+07	348262
Q9ERU9	Ranbp2	E3 SUMO-protein ligase RanBP2 [Mus musculus]	High	High	6	3	6	3	4.63151e+06	518887
B2RSU7	Gcc2	GRIP and coiled-coil domain-containing protein 2 [Mus musculus]	High	High	4	9	4	9	792604	3.37155e+06
E9Q411	Nbas	PREDICTED: neuroblastoma-amplified sequence isoform X1 [Mus musculus]	High	High	5	5	5	5	3.04859e+06	843595
Q9JKR6	Hyou1	PREDICTED: hypoxia up-regulated protein 1 isoform X1 [Mus musculus]	High	Medium	4	1	4	1	1.17925e+06	292675
Q8BGH2	Samm50	Sorting and assembly machinery component 50 homolog [Mus musculus]	High	High	6	3	6	3	1	581263
P35980	Rpl18	60S ribosomal protein L18 [Mus musculus]	High	High	5	2	5	2	1.02194e+06	737951
P62827	Ran	PREDICTED: GTP-binding nuclear protein Ran isoform X1 [Mus musculus]	High	High	4	1	4	1	10641916	2.27586e+06
E9Q5L3	Acadsb	Short/branched chain specific acyl-CoA dehydrogenase, mitochondrial [Mus musculus]	High	High	3	1	3	1	670584	107463
Q3UW40	Rpl24	60S ribosomal protein L24 [Mus musculus]	High	High	3	1	3	1	10557953	227014
O55126	Nipsnap2	Protein NipSnap homolog 2 [Mus musculus]	High	High	3	5	3	5	4.94889e+06	2.70386e+06
Q7TPR4	Actn1	PREDICTED: alpha-actinin-1 isoform X1 [Mus musculus]	High	High	4	2	4	2	1.54072e+07	233257
Q3UPA3	Gdi2	Rab GDP dissociation inhibitor beta [Mus musculus]	High	High	2	1	2	1	2.34169e+06	65635.8
Q3TSB2	Zbed3	Zinc finger BED domain-containing protein 3 [Mus musculus]	High	High	3	2	3	2	20042131	802512
Q3TIE8	Dld	Dihydrolipoyl dehydrogenase, mitochondrial precursor [Mus musculus]	High	High	4	3	4	3	7.21367e+06	2.13924e+06
Q99KE1	Me2	PREDICTED: NAD-dependent malic enzyme, mitochondrial isoform X1 [Mus musculus]	High	High	3	6	3	6	4.32574e+06	4.46176e+06
Q9EP71	Rai14	PREDICTED: ankycorbin isoform X1 [Mus musculus]	High	Medium	3	1	3	1	1.1142e+06	99923.6
F6ZDS4	Tpr	Nucleoprotein TPR [Mus musculus]	High	High	5	17	5	17	1	3.03239e+06
Q8C266	Rab5c	Ras-related protein Rab-5C isoform 2 [Mus musculus]	High	High	4	2	2	1	5.2665e+06	321013
Q6ZPT2	Lars	Leucine--tRNA ligase, cytoplasmic [Mus musculus]	High	High	7	4	7	4	5.4533e+06	665297
P55096	Abcd3	ATP-binding cassette sub-family D member 3 isoform 1 [Mus musculus]	High	High	3	3	3	3	4.37727e+06	477139
Q9Z2I0	Letm1	Mitochondrial proton/calcium exchanger protein precursor [Mus musculus]	High	High	5	7	5	7	8.24375e+06	2.92963e+06
E0CZ72	Kif2a	PREDICTED: kinesin-like protein KIF2A isoform X1 [Mus musculus]	High	High	6	4	6	4	6.05659e+06	1.7408e+06
P29788	Vtn	Vitronectin precursor [Mus musculus]	High	High	3	2	3	2	1.66847e+06	736838
Q3TF87	Dars	Aspartate--tRNA ligase, cytoplasmic isoform 1 [Mus musculus]	High	High	5	7	5	7	2.33574e+06	2.14767e+06
P11881	Itpr1	PREDICTED: inositol 1,4,5-trisphosphate receptor type 1 isoform X1 [Mus musculus]	High	High	4	6	4	6	4.36721e+06	1.88758e+06
E9Q634	Myo1e	PREDICTED: unconventional myosin-Ie isoform X1 [Mus musculus]	High	High	4	3	4	3	1.98687e+06	250643
E9QAX2	Myo18a	PREDICTED: unconventional myosin-XVIIIa isoform X1 [Mus musculus]	High	High	3	13	3	13	2.6574e+06	3.65493e+06
Q8BFR5	Tufm	Elongation factor Tu, mitochondrial isoform 1 [Mus musculus]	High	High	4	4	4	4	5.00849e+06	1.65124e+06
Q91VN4	Chchd6	MICOS complex subunit Mic25 isoform 1 [Mus musculus]	High	High	3	6	3	6	6.24967e+06	4.04906e+06
P62806	H4c17	Histone H4 [Mus musculus]	High	High	4	2	4	2	2.92134e+07	194630
Q9D051	Pdhb	Pyruvate dehydrogenase E1 component subunit beta, mitochondrial precursor [Mus musculus]	High	High	3	2	3	2	2.07901e+06	313426
A0A1S6GWH6	Birc6	PREDICTED: baculoviral IAP repeat-containing protein 6 isoform X1 [Mus musculus]	High	High	4	7	4	7	1.40361e+06	1.18522e+06
Q9DCW4	Etfb	Electron transfer flavoprotein subunit beta [Mus musculus]	High	High	5	3	5	3	2.37628e+06	1.61333e+06
P47856	Gfpt1	Glutamine--fructose-6-phosphate aminotransferase [isomerizing] 1 [Mus musculus]	High	High	5	3	5	3	3.23483e+06	329302
P80313	Cct7	T-complex protein 1 subunit eta [Mus musculus]	High	High	4	3	4	3	5.02316e+06	514907
Q8K2C9	Hacd3	Very-long-chain (3R)-3-hydroxyacyl-CoA dehydratase 3 [Mus musculus]	High	High	3	1	3	1	3.4314e+06	265052
Q4FJR4	Pdk3	Pyruvate dehydrogenase kinase, isozyme 3 [Mus musculus]	High	High	4	2	4	2	7.87165e+06	262447
A0A1D5RM85	Rpl18a	60S ribosomal protein L18a [Mus musculus]	High	High	5	3	5	3	9.00887e+06	589666
Q8CJ27	Aspm	Abnormal spindle-like microcephaly-associated protein homolog [Mus musculus]	High	High	5	2	5	2	7.91312e+06	1.06008e+06
Q99JY0	Hadhb	PREDICTED: trifunctional enzyme subunit beta, mitochondrial isoform X1 [Mus musculus]	High	High	4	4	4	4	8.67459e+06	2.0293e+06
Q9JKY0	Cnot9	CCR4-NOT transcription complex subunit 9 [Mus musculus]	High	High	3	2	3	2	3.40338e+06	670127
Q3UKM0	Acaa1b	3-ketoacyl-CoA thiolase B, peroxisomal precursor [Mus musculus]	High	High	2	2	2	2	1.68089e+06	105289
Q3U9G9	Lbr	Lamin-B receptor [Mus musculus]	High	High	2	4	2	4	922507	456964
Q3V1M8	Hdlbp	PREDICTED: vigilin isoform X1 [Mus musculus]	High	High	2	3	2	3	1	585409
A0A068BFR3	Rab11b	Ras-related protein Rab-11B [Mus musculus]	High	High	3	1	3	1	8582606	274812
B2RSW8	Pcm1	PREDICTED: pericentriolar material 1 protein isoform X1 [Mus musculus]	High	High	2	3	2	3	1	142170
A0A0R4J293	Tgm1	PREDICTED: protein-glutamine gamma-glutamyltransferase K isoform X1 [Mus musculus]	High	High	4	3	4	3	7.754e+06	691824
Q80TL7	Mon2	PREDICTED: protein MON2 homolog isoform X1 [Mus musculus]	High	High	3	1	3	1	1.62133e+06	101999
A0A0R4J0B4	Cmas	N-acylneuraminate cytidylyltransferase [Mus musculus]	High	High	2	1	2	1	1	315592
Q544R5	Tardbp	TAR DNA-binding protein 43 isoform 1 [Mus musculus]	High	High	2	2	2	2	917114	255940
P62751	Rpl23a	60S ribosomal protein L23a [Mus musculus]	High	High	3	1	3	1	2.5029e+08	167253
Q8BVQ9	Psmc2	26S proteasome regulatory subunit 7 [Mus musculus]	High	High	4	6	4	6	1.4557e+06	2.19218e+06
A0A1B0GSU0	Aldh16a1	Aldehyde dehydrogenase family 16 member A1 [Mus musculus]	High	High	2	3	2	3	1.11474e+06	3.67169e+06
Q9Z1R2	Bag6	PREDICTED: large proline-rich protein BAG6 isoform X14 [Mus musculus]	High	High	4	2	4	2	2.37244e+06	135786
P22727	Wnt6	PREDICTED: protein Wnt-6 isoform X1 [Mus musculus]	High	High	4	1	4	1	5658982	723707
Q9D8N0	Eef1g	Elongation factor 1-gamma [Mus musculus]	High	High	3	3	3	3	1.14818e+06	603122
O55125	Nipsnap1	PREDICTED: protein NipSnap homolog 1 isoform X1 [Mus musculus]	High	High	3	2	3	2	789167	1.78145e+06
A2AKG8	Focad	Focadhesin [Mus musculus]	High	High	3	2	3	2	3.68553e+06	209178
P42125	Eci1	Enoyl-CoA delta isomerase 1, mitochondrial precursor [Mus musculus]	High	High	2	2	2	2	1.30779e+06	511202
Q8BWF0	Aldh5a1	Succinate-semialdehyde dehydrogenase, mitochondrial precursor [Mus musculus]	High	High	3	3	3	3	3.97249e+06	1.09006e+06
O35598	Adam10	PREDICTED: disintegrin and metalloproteinase domain-containing protein 10 isoform X1 [Mus musculus]	High	High	1	1	1	1	1	185383
Q7TPH6	Mycbp2	PREDICTED: E3 ubiquitin-protein ligase MYCBP2 isoform X1 [Mus musculus]	High	High	4	9	4	9	4.54508e+06	1.35137e+06
Q3UZR5	Atp2c1	Calcium-transporting ATPase type 2C member 1 isoform 1 [Mus musculus]	High	High	3	5	3	5	2.40019e+06	1.28765e+06
Q9CZI5	Rps23	40S ribosomal protein S23 [Mus musculus]	High	High	3	1	3	1	6.87443e+06	242421
Q07105	Gdf9	Growth/differentiation factor 9 precursor [Mus musculus]	High	Medium	4	1	4	1	9.57927e+06	402397
D3Z7B5	Cip2a	Protein CIP2A [Mus musculus]	High	High	3	2	3	2	1.69503e+06	1.14437e+06
P52825	Cpt2	Carnitine O-palmitoyltransferase 2, mitochondrial precursor [Mus musculus]	High	High	2	7	2	7	1.21829e+06	3.49823e+06
Q3UFJ3	Pdha1	Pyruvate dehydrogenase E1 component subunit alpha, somatic form, mitochondrial precursor [Mus musculus]	High	High	2	4	2	4	1.69261e+06	1.19271e+06
Q9DB79	Rps11	40S ribosomal protein S11 [Mus musculus]	High	High	5	3	5	3	2.26378e+07	628602
Q9JKX6	Nudt5	PREDICTED: ADP-sugar pyrophosphatase isoform X1 [Mus musculus]	High	High	3	2	3	2	4.07714e+06	1.5684e+06
Q8R1Q8	Dync1li1	Cytoplasmic dynein 1 light intermediate chain 1 [Mus musculus]	High	High	3	4	3	4	2.76429e+06	2.4982e+06
P47963	Rpl13	60S ribosomal protein L13 [Mus musculus]	High	High	3	2	3	2	6.3371e+06	905943
Q9Z1R9	Prss1	Protease, serine, 1 precursor [Mus musculus]	High	High	1	1	1	1	1179581368	4.04018e+07
A0A0N4SVL0	Eif4g3	PREDICTED: eukaryotic translation initiation factor 4 gamma 3 isoform X1 [Mus musculus]	High	High	3	5	2	5	201562	717682
P54869	Hmgcs2	Hydroxymethylglutaryl-CoA synthase, mitochondrial precursor [Mus musculus]	High	High	2	3	2	3	4.90709e+06	2.06308e+06
Q3U7E6	Surf4	Surfeit locus protein 4 [Mus musculus]	High	Medium	3	1	3	1	1.28631e+07	896329
Q91VW5	Golga4	PREDICTED: golgin subfamily A member 4 isoform X1 [Mus musculus]	High	High	3	14	3	14	732172	3.90425e+06
Q61990	Pcbp2	PREDICTED: poly(rC)-binding protein 2 isoform X1 [Mus musculus]	High	High	3	4	1	2	11205853	1.24658e+06
Q9QZD9	Eif3i	Eukaryotic translation initiation factor 3 subunit I [Mus musculus]	High	High	2	1	2	1	706949	136485
Q8BIJ6	Iars2	Isoleucine--tRNA ligase, mitochondrial precursor [Mus musculus]	High	High	4	1	4	1	1.9158e+06	471233
Q6PB66	Lrpprc	Leucine-rich PPR motif-containing protein, mitochondrial precursor [Mus musculus]	High	High	2	2	2	2	1.94942e+06	219008
Q8C5N9	Hsd17b7	PREDICTED: 3-keto-steroid reductase isoform X1 [Mus musculus]	High	High	2	1	2	1	2850368	198628
E9Q5G3	Kif23	PREDICTED: kinesin-like protein KIF23 isoform X1 [Mus musculus]	High	High	3	7	3	7	1.44456e+06	1.92255e+06
E9QAT4	Sec16a	PREDICTED: protein transport protein Sec16A isoform X1 [Mus musculus]	High	High	3	4	3	4	1	1.25914e+06
Q8BJ34	Marf1	Meiosis regulator and mRNA stability factor 1 [Mus musculus]	High	High	3	4	3	4	1	350251
Q6ZQ77	Hip1r	Huntingtin-interacting protein 1-related protein [Mus musculus]	High	High	3	4	3	4	1.3955e+06	882767
E9PYK3	Parp4	Poly [ADP-ribose] polymerase 4 [Mus musculus]	High	High	3	6	3	6	1.493e+06	582441
Q99J39	Mlycd	Malonyl-CoA decarboxylase, mitochondrial [Mus musculus]	High	High	2	1	2	1	450641	92904.2
G3X9K3	Arfgef1	Brefeldin A-inhibited guanine nucleotide-exchange protein 1 [Mus musculus]	High	High	3	1	3	1	1.90985e+06	83462.7
P17751	Tpi1	Triosephosphate isomerase [Mus musculus]	High	High	1	1	1	1	6.458e+06	375861
Q9CQD1	Rab5a	Ras-related protein Rab-5A [Mus musculus]	High	High	3	2	1	1	1	128223
Q9EPL9	Acox3	PREDICTED: peroxisomal acyl-coenzyme A oxidase 3 isoform X1 [Mus musculus]	High	High	3	5	3	5	1.41172e+06	1.00835e+06
Q4VAI2	Acp1	Low molecular weight phosphotyrosine protein phosphatase isoform 1 [Mus musculus]	High	High	2	1	2	1	3624295	213590
H7BX01	Opa1	PREDICTED: dynamin-like 120 kDa protein, mitochondrial isoform X1 [Mus musculus]	High	High	3	3	3	3	1.40184e+06	1.34658e+06
Q3TVV6	Hnrnpu	PREDICTED: heterogeneous nuclear ribonucleoprotein U isoform X1 [Mus musculus]	High	High	2	1	2	1	1.43312e+06	20613.2
A0A338P6Q4	Abcf3	ATP-binding cassette sub-family F member 3 [Mus musculus]	High	High	4	3	4	3	2.5515e+06	321172
Q99J99	Mpst	PREDICTED: 3-mercaptopyruvate sulfurtransferase isoform X1 [Mus musculus]	High	High	2	2	2	2	1	744178
Q6R0H7	Gnas	Protein GNAS isoform XLas [Mus musculus]	High	High	2	4	1	3	1.90981e+06	2.9976e+06
P40630	Tfam	Transcription factor A, mitochondrial precursor [Mus musculus]	High	High	4	1	4	1	3.82966e+06	1.2577e+06
Q497Z4	Rhpn2	Rhophilin-2 [Mus musculus]	High	High	4	3	4	3	3.54525e+06	593173
A0A0A0MQ97	Nccrp1	F-box only protein 50 [Mus musculus]	High	Medium	1	1	1	1	1	48935.2
Q9Z1Z0	Uso1	PREDICTED: general vesicular transport factor p115 isoform X1 [Mus musculus]	High	High	2	6	2	6	1.17909e+06	1.13887e+06
Q9DCT2	Ndufs3	NADH dehydrogenase [ubiquinone] iron-sulfur protein 3, mitochondrial precursor [Mus musculus]	High	High	3	3	3	3	738770	380830
Q9QZE5	Copg1	Coatomer subunit gamma-1 isoform 1 [Mus musculus]	High	High	4	2	2	2	520357	473732
Q9D071	Mms19	MMS19 nucleotide excision repair protein homolog [Mus musculus]	High	Medium	2	1	2	1	713438	362126
Q8C7R4	Uba6	Ubiquitin-like modifier-activating enzyme 6 [Mus musculus]	High	High	2	1	2	1	1	59626.4
A0A0G2JGL0	Ube2d3	Ubiquitin-conjugating enzyme E2 D3 isoform 1 [Mus musculus]	High	Medium	3	1	3	1	15155503	185315
Q7TMF4	Pccb	Propionyl-CoA carboxylase beta chain, mitochondrial isoform 1 precursor [Mus musculus]	High	High	2	7	2	7	4.62356e+06	3.80737e+06
Q6ZQG1	Nup205	PREDICTED: nuclear pore complex protein Nup205 isoform X1 [Mus musculus]	High	High	2	1	2	1	1	364324
Q8VD46	Asz1	Ankyrin repeat, SAM and basic leucine zipper domain-containing protein 1 [Mus musculus]	High	High	2	1	2	1	1.25117e+06	171447
Q3TRM4	Pnpla6	PREDICTED: neuropathy target esterase isoform X1 [Mus musculus]	High	High	2	1	2	1	1.41437e+06	61169.4
Q8CG47	Smc4	PREDICTED: structural maintenance of chromosomes protein 4 isoform X1 [Mus musculus]	High	High	2	8	2	8	779254	1.4188e+06
B2RQQ5	Map1b	Microtubule-associated protein 1B [Mus musculus]	High	High	2	5	2	5	879310	363671
Q8BJ64	Chdh	Choline dehydrogenase, mitochondrial [Mus musculus]	High	High	2	5	2	5	66384.8	4.47357e+06
Q7TMB8	Cyfip1	Cytoplasmic FMR1-interacting protein 1 isoform a [Mus musculus]	High	High	3	2	3	2	1.4451e+06	408278
E9Q8Z8	Ctnnd1	PREDICTED: catenin delta-1 isoform X1 [Mus musculus]	High	Medium	2	1	2	1	787643	1
Q3TF40	Nono	Non-POU domain-containing octamer-binding protein [Mus musculus]	High	High	2	1	2	1	1	107977
Q8R001	Mapre2	Microtubule-associated protein RP/EB family member 2 isoform 1 [Mus musculus]	High	High	1	2	1	2	315649	315853
G3X9T7	Lgals9	Galectin-9 isoform 1 [Mus musculus]	High	High	2	3	2	3	1.45308e+06	804781
Q3V2E0	Try5	Trypsin 5 precursor [Mus musculus]	High	High	1	1	1	1	2.61309e+07	396790
M0QWK1	Ndfip2	NEDD4 family-interacting protein 2 [Mus musculus]	High	High	1	1	1	1	1.0279e+06	390527
Q3UHK6	Tenm4	PREDICTED: teneurin-4 isoform X5 [Mus musculus]	High	High	3	7	3	7	1196275	1.2387e+06
Q9CRB9	Chchd3	MICOS complex subunit Mic19 [Mus musculus]	High	High	3	2	3	2	2.35242e+06	801533
Q3THG2	Psmd11	26S proteasome non-ATPase regulatory subunit 11 [Mus musculus]	High	High	2	1	2	1	27205.3	76354.3
O08992	Sdcbp	PREDICTED: syntenin-1 isoform X1 [Mus musculus]	High	Medium	1	1	1	1	400771	88701
Q8BTI8	Srrm2	PREDICTED: serine/arginine repetitive matrix protein 2 isoform X1 [Mus musculus]	High	High	1	6	1	6	1.12216e+06	1.58935e+06
P24270	Cat	Catalase [Mus musculus]	High	High	2	1	2	1	1.88704e+06	412946
Q3UIJ2	Eif2s3x	Eukaryotic translation initiation factor 2 subunit 3, X-linked [Mus musculus]	High	High	2	1	2	1	3.71103e+06	77325.7
Q9QUM9	Psma6	Proteasome subunit alpha type-6 isoform 1 [Mus musculus]	High	High	2	1	2	1	1.88769e+06	34822.3
Q61425	Hadh	Hydroxyacyl-coenzyme A dehydrogenase, mitochondrial precursor [Mus musculus]	High	High	1	1	1	1	2.39776e+06	50181.2
Q4GX45	Paox	Peroxisomal N(1)-acetyl-spermine/spermidine oxidase isoform 1 [Mus musculus]	High	High	1	3	1	3	1.09397e+06	1.08786e+06
Q9CRY7	Gdpd1	Glycerophosphodiester phosphodiesterase domain-containing protein 1 [Mus musculus]	High	High	3	2	3	2	5.11404e+06	837234
P27773	Pdia3	Protein disulfide-isomerase A3 precursor [Mus musculus]	High	High	3	2	3	2	538900	406569
P31324	Prkar2b	PREDICTED: cAMP-dependent protein kinase type II-beta regulatory subunit isoform X1 [Mus musculus]	High	High	1	1	1	1	1.25461e+06	532661
Q3TQ70	Gnb1	Guanine nucleotide-binding protein G(I)/G(S)/G(T) subunit beta-1 [Mus musculus]	High	High	2	1	2	1	1.07327e+06	177580
Q9D1R9	Rpl34	60S ribosomal protein L34 [Mus musculus]	High	High	2	1	2	1	4984501	97928.5
A0A1B0GS91	Svil	PREDICTED: supervillin isoform X1 [Mus musculus]	High	High	1	1	1	1	688334	123343
Q3TGZ3	Idh3g	Isocitrate dehydrogenase [NAD] subunit gamma 1, mitochondrial isoform 1 precursor [Mus musculus]	High	High	1	2	1	2	48897.8	420461
P68040	Rack1	Receptor of activated protein C kinase 1 [Mus musculus]	High	High	2	1	2	1	1.91453e+06	100655
P62918	Rpl8	60S ribosomal protein L8 [Mus musculus]	High	High	3	4	3	4	1.58731e+07	3.7101e+06
E9PXY8	Usp7	PREDICTED: ubiquitin carboxyl-terminal hydrolase 7 isoform X1 [Mus musculus]	High	High	1	3	1	3	614507	605452
Q99M87	Dnaja3	DnaJ homolog subfamily A member 3, mitochondrial isoform 1 [Mus musculus]	High	High	2	3	2	3	1.82034e+06	2.10699e+06
O08796	Eef2k	Eukaryotic elongation factor 2 kinase [Mus musculus]	High	High	3	2	3	2	966622	153817
Q99KN1	Arrdc1	PREDICTED: arrestin domain-containing protein 1 isoform X1 [Mus musculus]	High	Medium	1	1	1	1	1	1
Q7TNG8	Ldhd	Probable D-lactate dehydrogenase, mitochondrial [Mus musculus]	High	High	2	2	2	2	47035.2	481016
Q8K2B3	Sdha	Succinate dehydrogenase [ubiquinone] flavoprotein subunit, mitochondrial precursor [Mus musculus]	High	High	3	4	3	4	1.26345e+07	691025
B2RWW2	Golgb1	PREDICTED: golgin subfamily B member 1 isoform X1 [Mus musculus]	High	High	2	11	2	11	1	1.45991e+06
F8WIV5	Dnm2	PREDICTED: dynamin-2 isoform X1 [Mus musculus]	High	High	2	2	2	2	513306	305596
Q3UDY1	Akr1b3	Aldose reductase [Mus musculus]	High	High	2	1	2	1	1.73015e+06	236150
P45952	Acadm	Medium-chain specific acyl-CoA dehydrogenase, mitochondrial precursor [Mus musculus]	High	High	1	1	1	1	940260	131163
Q3U4S9	Arcn1	Coatomer subunit delta [Mus musculus]	High	High	1	3	1	3	1.19455e+06	1.41867e+06
E9Q3E2	Synpo	PREDICTED: synaptopodin isoform X1 [Mus musculus]	High	High	1	4	1	4	1	1.09379e+06
Q4VAG4	Rpl22	60S ribosomal protein L22 isoform b [Mus musculus]	High	High	1	1	1	1	1	77351.9
Q8BH66	Atl1	Atlastin-1 [Mus musculus]	High	High	2	1	2	1	1.07879e+06	517169
A0A1S6GWJ8	Hnrnpm	Heterogeneous nuclear ribonucleoprotein M isoform a [Mus musculus]	High	High	2	2	2	2	1818759	311723
Q9R0X4	Acot9	Acyl-coenzyme A thioesterase 9, mitochondrial isoform 1 [Mus musculus]	High	High	2	2	2	2	66219.3	213307
Q99LH8	Tacc3	PREDICTED: transforming acidic coiled-coil-containing protein 3 isoform X3 [Mus musculus]	High	High	2	1	2	1	1.74627e+06	241714
Q3TL53	Rps6	40S ribosomal protein S6 [Mus musculus]	High	High	1	1	1	1	1	148089
Q8R1B4	Eif3c	Eukaryotic translation initiation factor 3 subunit C [Mus musculus]	High	High	2	2	2	2	695047	341543
A2A9M4	Dock7	PREDICTED: dedicator of cytokinesis protein 7 isoform X1 [Mus musculus]	High	High	1	1	1	1	1	1
Q60949	Tbc1d1	PREDICTED: TBC1 domain family member 1 isoform X1 [Mus musculus]	High	High	1	2	1	2	286726	302799
P07759	Serpina3k	Serine protease inhibitor A3K precursor [Mus musculus]	High	High	1	3	1	3	942283	1.9618e+06
E9QKK1	Cenpe	Centromere-associated protein E [Mus musculus]	High	High	3	11	3	11	1.37817e+06	2.00039e+06
Q60692	Psmb6	Proteasome subunit beta type-6 precursor [Mus musculus]	High	High	1	2	1	2	1	295790
Q3V086	Ddx4	PREDICTED: probable ATP-dependent RNA helicase DDX4 isoform X1 [Mus musculus]	High	High	3	3	3	1	1.44763e+06	157399
Q3UZ58	Fdxr	NADPH:adrenodoxin oxidoreductase, mitochondrial precursor [Mus musculus]	High	High	1	4	1	4	1.10429e+06	562318
A0A077S9N1	Lyz1	Lysozyme C-1 precursor [Mus musculus]	High	High	1	1	1	1	1.55066e+07	428789
Q91WD5	Ndufs2	NADH dehydrogenase [ubiquinone] iron-sulfur protein 2, mitochondrial precursor [Mus musculus]	High	High	2	2	2	2	46887.3	632916
Q08189	Tgm3	PREDICTED: protein-glutamine gamma-glutamyltransferase E isoform X1 [Mus musculus]	High	High	1	1	1	1	1	189870
Q499F1	Dazl	PREDICTED: deleted in azoospermia-like isoform X1 [Mus musculus]	High	High	1	1	1	1	685479	513167
Q9Z0X1	Aifm1	Apoptosis-inducing factor 1, mitochondrial isoform 1 precursor [Mus musculus]	High	High	1	3	1	3	1	928770
A0A0A0MQA3	Serpina1a	Alpha-1-antitrypsin 1-1 isoform 2 [Mus musculus]	High	High	2	2	2	2	1	1.69516e+06
Q8BH55	Thnsl1	PREDICTED: threonine synthase-like 1 isoform X1 [Mus musculus]	High	High	2	1	2	1	44763.5	868015
Q3UJU9	Rmdn3	Regulator of microtubule dynamics protein 3 [Mus musculus]	High	High	1	2	1	2	1	164649
Q3UIQ2	Ndufs1	NADH-ubiquinone oxidoreductase 75 kDa subunit, mitochondrial precursor [Mus musculus]	High	High	1	3	1	3	480887	429599
O70569	Rps14	40S ribosomal protein S14 [Mus musculus]	High	High	1	3	1	3	6.14853e+06	1.3013e+06
P51863	Atp6v0d1	V-type proton ATPase subunit d 1 [Mus musculus]	High	High	1	1	1	1	1.30474e+06	101447
P47791	Gsr	Glutathione reductase, mitochondrial precursor [Mus musculus]	High	High	1	1	1	1	2499088	58847.3
D3Z6F0	Ifit1bl1	Uncharacterized protein LOC667373 isoform 2 [Mus musculus]	High	Medium	1	1	1	1	752265	48292.6
P01027	C3	Complement C3 preproprotein [Mus musculus]	High	High	2	3	2	3	1.67711e+07	694391
Q3V3R1	Mthfd1l	Monofunctional C1-tetrahydrofolate synthase, mitochondrial precursor [Mus musculus]	High	High	2	6	2	6	942246	549009
G3UXW9	Gps1	PREDICTED: COP9 signalosome complex subunit 1 isoform X1 [Mus musculus]	High	High	2	1	2	1	1	174835
A0ZVB6	Btaf1	TATA-binding protein-associated factor 172 [Mus musculus]	High	High	2	2	2	2	1239039	89963.6
E9PWN0	Lpin2	Phosphatidate phosphatase LPIN2 isoform 1 [Mus musculus]	High	High	1	1	1	1	736803	60461.4
B2CY77	Rpsa	40S ribosomal protein SA [Mus musculus]	High	High	2	2	2	2	1.54103e+07	147890
P39447	Tjp1	PREDICTED: tight junction protein ZO-1 isoform X1 [Mus musculus]	High	High	1	6	1	6	296478	1.04953e+06
Q52L97	Kpna2	Importin subunit alpha-1 [Mus musculus]	High	High	1	2	1	2	458962	262092
A2ANY6	Mdn1	PREDICTED: midasin isoform X1 [Mus musculus]	High	High	1	7	1	7	1	566267
P51660	Hsd17b4	Peroxisomal multifunctional enzyme type 2 [Mus musculus]	High	High	2	4	2	4	1	1.11955e+06
Q5M9J8	Rpl28	PREDICTED: 60S ribosomal protein L28 isoform X1 [Mus musculus]	High	High	2	2	2	2	1.12517e+06	1.02185e+06
Q6P5D8	Smchd1	Structural maintenance of chromosomes flexible hinge domain-containing protein 1 [Mus musculus]	High	High	1	3	1	3	470473	628139
Q8BGF6	Elmod2	ELMO domain-containing protein 2 [Mus musculus]	High	High	1	2	1	2	22136737	739191
Q61584	Fxr1	Fragile X mental retardation syndrome-related protein 1 isoform 1 [Mus musculus]	High	High	2	6	2	3	1218326	2.48018e+06
Q3U6C7	Sucla2	PREDICTED: succinyl-CoA ligase [ADP-forming] subunit beta, mitochondrial isoform X1 [Mus musculus]	High	High	1	6	1	6	48457.8	2.66379e+06
P10852	Slc3a2	4F2 cell-surface antigen heavy chain isoform a [Mus musculus]	High	High	1	1	1	1	504268	87952.9
O35280	Chek1	Serine/threonine-protein kinase Chk1 [Mus musculus]	High	High	1	2	1	2	1	529800
Q91YT7	Ythdf2	YTH domain-containing family protein 2 [Mus musculus]	High	High	1	3	1	3	660299	1.48449e+06
Q3TJ43	Vps35	Vacuolar protein sorting-associated protein 35 [Mus musculus]	High	High	1	2	1	2	1	141352
P47757	Capzb	PREDICTED: F-actin-capping protein subunit beta isoform X1 [Mus musculus]	High	High	1	3	1	3	1.45282e+06	400409
Q9D824	Fip1l1	PREDICTED: pre-mRNA 3'-end-processing factor FIP1 isoform X1 [Mus musculus]	High	High	1	1	1	1	480380	313090
A0A0R4J1L9	Mtus1	PREDICTED: microtubule-associated tumor suppressor 1 homolog isoform X1 [Mus musculus]	High	High	1	3	1	3	1	246140
Q8R3P2	Dtx2	PREDICTED: probable E3 ubiquitin-protein ligase DTX2 isoform X1 [Mus musculus]	High	High	1	5	1	5	1	1.97175e+06
E9Q7G0	Numa1	PREDICTED: nuclear mitotic apparatus protein 1 isoform X1 [Mus musculus]	High	High	2	8	2	8	641906	1.97279e+06
Q3TFF0	Dnaja2	DnaJ homolog subfamily A member 2 [Mus musculus]	High	High	1	1	1	1	1	450750
Q8JZU2	Slc25a1	Tricarboxylate transport protein, mitochondrial [Mus musculus]	High	High	1	1	1	1	48457.8	555633
A2AJQ0	Pdp1	[Pyruvate dehydrogenase [acetyl-transferring]]-phosphatase 1, mitochondrial isoform d [Mus musculus]	High	High	1	1	1	1	306379	105801
Q3UKA1	Dnajc3	DnaJ homolog subfamily C member 3 precursor [Mus musculus]	High	High	1	1	1	1	1	131195
Q9QUJ7	Acsl4	Long-chain-fatty-acid--CoA ligase 4 isoform 1 [Mus musculus]	High	High	1	4	1	4	1	1.00572e+06
P26450	Pik3r1	Phosphatidylinositol 3-kinase regulatory subunit alpha isoform 2 [Mus musculus]	High	High	1	4	1	4	553549	276181
Q3TLH4	Prrc2c	PREDICTED: protein PRRC2C isoform X1 [Mus musculus]	High	High	2	5	2	5	1	567932
Q7TSQ8	Pdpr	PREDICTED: pyruvate dehydrogenase phosphatase regulatory subunit, mitochondrial isoform X1 [Mus musculus]	High	High	1	3	1	3	217661	1.03991e+06
B6ZHD0	Epb41l2	PREDICTED: band 4.1-like protein 2 isoform X1 [Mus musculus]	High	High	1	3	1	3	1.18674e+06	869185
Q32P16	Wdr13	PREDICTED: WD repeat-containing protein 13 isoform X1 [Mus musculus]	High	High	1	2	1	2	1	66224.5
B2RQC6	Cad	PREDICTED: CAD protein isoform X1 [Mus musculus]	High	High	1	4	1	4	488643	698237
P54071	Idh2	Isocitrate dehydrogenase [NADP], mitochondrial precursor [Mus musculus]	High	High	1	2	1	2	871335	140130
A0A1S6GWJ6	Cnot2	CCR4-NOT transcription complex subunit 2 isoform d [Mus musculus]	High	High	1	2	1	2	511321	652340
P28235	Gja4	Gap junction alpha-4 protein [Mus musculus]	High	High	1	2	1	2	1.13883e+06	77643
Q80VC9	Camsap3	Calmodulin-regulated spectrin-associated protein 3 isoform 1 [Mus musculus]	High	High	1	7	1	7	1	862440
Q3TG52	Aldh9a1	4-trimethylaminobutyraldehyde dehydrogenase precursor [Mus musculus]	High	High	1	6	1	6	1.27756e+06	2.41572e+06
A0A3Q4EI12	Rab18	Ras-related protein Rab-18 isoform 1 [Mus musculus]	High	High	1	2	1	2	1	265612
A0A571BDN7	Nedd4	E3 ubiquitin-protein ligase NEDD4 [Mus musculus]	High	High	1	1	1	1	212257	72014.6
Q3TG75	Oat	Ornithine aminotransferase, mitochondrial precursor [Mus musculus]	High	High	1	2	1	2	40086.6	157874
Q6P1G2	Kdm2b	PREDICTED: lysine-specific demethylase 2B isoform X1 [Mus musculus]	High	High	1	3	1	3	1.07841e+06	286175
Q5SYD0	Myo1d	Unconventional myosin-Id [Mus musculus]	High	Medium	1	1	1	1	229541	1
Q9EPU0	Upf1	Regulator of nonsense transcripts 1 isoform a [Mus musculus]	High	High	1	5	1	5	367257	959975
Q19LI2	A1bg	Alpha-1B-glycoprotein precursor [Mus musculus]	High	High	1	1	1	1	1	90256.2
Q99PL5	Rrbp1	Ribosome-binding protein 1 isoform a [Mus musculus]	High	High	1	3	1	3	341601	562210
Q3ULS2	Smc2	Structural maintenance of chromosomes protein 2 [Mus musculus]	High	High	1	3	1	3	713658	757535
D3YXK0	Jakmip2	PREDICTED: janus kinase and microtubule-interacting protein 2 isoform X1 [Mus musculus]	High	Medium	1	1	1	1	35337.6	119025
G3UZA7	Sumo3	Small ubiquitin-related modifier 3 isoform 4 [Mus musculus]	High	High	1	1	1	1	1	941104
E9Q0B5	Fcgbp	IgGFc-binding protein precursor [Mus musculus]	High	High	1	1	1	1	1.12915e+09	4.96509e+08
Q3U900	Rpn1	Dolichyl-diphosphooligosaccharide--protein glycosyltransferase subunit 1 precursor [Mus musculus]	High	High	1	2	1	2	1	236427
Q3TCH2	Uchl1	Ubiquitin carboxyl-terminal hydrolase isozyme L1 [Mus musculus]	High	High	1	1	1	1	5.3956e+06	933838
Q8VBT9	Aspscr1	Tether containing UBX domain for GLUT4 isoform 1 [Mus musculus]	High	High	1	3	1	3	524157	363772
A0A0R4J0D3	Stt3b	Dolichyl-diphosphooligosaccharide--protein glycosyltransferase subunit STT3B [Mus musculus]	High	High	1	1	1	1	1.2369e+06	1
Q61152	Ptpn18	Tyrosine-protein phosphatase non-receptor type 18 [Mus musculus]	High	High	1	4	1	4	1	1.23187e+06
O54734	Ddost	Dolichyl-diphosphooligosaccharide--protein glycosyltransferase 48 kDa subunit precursor [Mus musculus]	High	Medium	1	1	1	1	858937	68254.3
Q3TXF9	Atp1a1	Sodium/potassium-transporting ATPase subunit alpha-1 precursor [Mus musculus]	High	High	1	5	1	5	1	1.73319e+06
Q3V122	Mcm7	DNA replication licensing factor MCM7 isoform a [Mus musculus]	High	High	1	1	1	1	1	1
Q61553	Fscn1	Fascin [Mus musculus]	High	High	1	1	1	1	21811.3	81643.6
Q8CIG3	Kdm1b	PREDICTED: lysine-specific histone demethylase 1B isoform X1 [Mus musculus]	High	High	1	1	1	1	1	25983.2
Q7TPZ8	Cpa1	Carboxypeptidase A1 preproprotein [Mus musculus]	High	High	1	1	1	1	948169	335255
O54692	Zw10	Centromere/kinetochore protein zw10 homolog [Mus musculus]	High	High	1	2	1	2	640976	37002.8
P48678	Lmna	Prelamin-A/C isoform A precursor [Mus musculus]	High	High	1	10	1	10	1	4.24877e+06
A2BDX3	Mocs3	Adenylyltransferase and sulfurtransferase MOCS3 [Mus musculus]	High	High	1	1	1	1	1	425934
Q6ZWQ0	Syne2	Nesprin-2 [Mus musculus]	High	High	1	6	1	6	1	324526
Q921V3	Nfs1	Cysteine desulfurase, mitochondrial [Mus musculus]	High	High	1	2	1	2	57336.4	727551
Q9JI78	Ngly1	Peptide-N(4)-(N-acetyl-beta-glucosaminyl)asparagine amidase [Mus musculus]	Medium	High	1	1	1	1	544543	298782
Q3UJD6	Usp19	PREDICTED: ubiquitin carboxyl-terminal hydrolase 19 isoform X1 [Mus musculus]	Medium	High	1	2	1	2	1	162744
Q1MWP8	Ehd4	EH domain-containing protein 4 [Mus musculus]	Medium	Medium	1	1	1	1	1	1
Q8BJ71	Nup93	Nuclear pore complex protein Nup93 isoform 1 [Mus musculus]	Medium	High	1	1	1	1	1	110156
Q3SYK4	Vrtn	Vertnin [Mus musculus]	Medium	High	1	1	1	1	359470	43579.3
P26443	Glud1	Glutamate dehydrogenase 1, mitochondrial precursor [Mus musculus]	Medium	High	1	2	1	2	57663.6	1.04058e+06
C3VD30	Zar1l	PREDICTED: ZAR1-like protein isoform X1 [Mus musculus]	Medium	High	1	3	1	3	1	644443
Q6PE15	Abhd10	PREDICTED: mycophenolic acid acyl-glucuronide esterase, mitochondrial isoform X3 [Mus musculus]	Medium	High	1	1	1	1	483046	113155
P11214	Plat	Tissue-type plasminogen activator preproprotein [Mus musculus]	Low	High	1	3	1	3	1.22818e+06	1.22524e+06
Q8CGU1	Calcoco1	Calcium-binding and coiled-coil domain-containing protein 1 [Mus musculus]	Low	High	1	5	1	5	1	524207
A3KGU9	Sptan1	PREDICTED: spectrin alpha chain, non-erythrocytic 1 isoform X1 [Mus musculus]	Low	High	1	4	1	4	1	213363
A0A0R4J083	Acadl	Long-chain specific acyl-CoA dehydrogenase, mitochondrial precursor [Mus musculus]	Low	High	1	1	1	1	2.05814e+06	303456
Q68FD5	Cltc	PREDICTED: clathrin heavy chain 1 isoform X1 [Mus musculus]	High	NA	56	NA	56	NA	1.10095e+09	NA
Q61781	Krt14	Keratin, type I cytoskeletal 14 isoform 1 [Mus musculus]	High	NA	24	NA	6	NA	4.01652e+09	NA
Q32P04	Krt5	Keratin, type II cytoskeletal 5 [Mus musculus]	High	NA	27	NA	16	NA	4.55501e+09	NA
Q9QWL7	Krt17	Keratin, type I cytoskeletal 17 [Mus musculus]	High	NA	23	NA	8	NA	1.86581e+09	NA
P68369	Tuba1a	Tubulin alpha-1A chain [Mus musculus]	High	NA	19	NA	5	NA	6.19911e+08	NA
P50446	Krt6a	Keratin, type II cytoskeletal 6A [Mus musculus]	High	NA	22	NA	3	NA	4.8609e+08	NA
Q3TFD7	Atp5b	ATP synthase subunit beta, mitochondrial precursor [Mus musculus]	High	NA	17	NA	17	NA	1.34843e+08	NA
Q8BU30	Iars	Isoleucine--tRNA ligase, cytoplasmic [Mus musculus]	High	NA	26	NA	26	NA	5.86931e+07	NA
Q9DCG4	Dopey2	PREDICTED: protein dopey-2 isoform X1 [Mus musculus]	High	NA	24	NA	23	NA	1.21945e+07	NA
P17156	Hspa2	Heat shock-related 70 kDa protein 2 [Mus musculus]	High	NA	17	NA	7	NA	8.67956e+06	NA
Q9Z2K1	Krt16	Keratin, type I cytoskeletal 16 isoform 1 [Mus musculus]	High	NA	15	NA	7	NA	6.74057e+07	NA
Q3THN8	Atp5a1	ATP synthase subunit alpha, mitochondrial precursor [Mus musculus]	High	NA	16	NA	16	NA	1.42337e+08	NA
Q5SXA8	Rars	Arginine--tRNA ligase, cytoplasmic [Mus musculus]	High	NA	15	NA	15	NA	3.58075e+07	NA
Q8BGZ7	Krt75	Keratin, type II cytoskeletal 75 [Mus musculus]	High	NA	13	NA	1	NA	2.35377e+07	NA
Q8BIS2	Krt90	Uncharacterized protein LOC239673 [Mus musculus]	High	NA	10	NA	1	NA	5.06035e+08	NA
B2RTP7	Krt2	Keratin, type II cytoskeletal 2 epidermal [Mus musculus]	High	NA	10	NA	6	NA	1.41604e+09	NA
Q8BU40	Nlrp4a	PREDICTED: NACHT, LRR and PYD domains-containing protein 4A isoform X1 [Mus musculus]	High	NA	8	NA	4	NA	1.76326e+06	NA
Q8VED5	Krt79	Keratin, type II cytoskeletal 79 [Mus musculus]	High	NA	10	NA	1	NA	5.66049e+08	NA
P04104	Krt1	Keratin, type II cytoskeletal 1 [Mus musculus]	High	NA	10	NA	5	NA	5.33646e+09	NA
E9Q8A4	Fbxw28	F-box and WD-40 domain protein 28 isoform 2 [Mus musculus]	High	NA	11	NA	2	NA	2.92688e+07	NA
P08730	Krt13	Keratin, type I cytoskeletal 13 isoform 1 [Mus musculus]	High	NA	10	NA	2	NA	3.22108e+08	NA
B1AQ78	Krt19	Keratin, type I cytoskeletal 19 isoform 1 [Mus musculus]	High	NA	11	NA	4	NA	1.1507e+08	NA
E9Q9C3	Mllt4	PREDICTED: afadin isoform X11 [Mus musculus]	High	NA	9	NA	9	NA	6.08785e+06	NA
Q8BI38	Fbxw21	F-box domain containing protein [Mus musculus]	High	NA	9	NA	4	NA	2.04287e+07	NA
B1AQ77	Krt15	Keratin, type I cytoskeletal 15 [Mus musculus]	High	NA	9	NA	1	NA	1	NA
Q6IFZ8	Gm5414	Type II keratin Kb14 [Mus musculus]	High	NA	8	NA	3	NA	2.02747e+07	NA
P11679	Krt8	Keratin, type II cytoskeletal 8 [Mus musculus]	High	NA	8	NA	2	NA	1.55557e+06	NA
Q3UJ12	Hsd3b1	3beta-hydroxysteroid dehydrogenase/Delta 5-->4-isomerase type 1 [Mus musculus]	High	NA	7	NA	7	NA	4.23245e+07	NA
Q3UHQ5	Gcn1l1	EIF-2-alpha kinase activator GCN1 [Mus musculus]	High	NA	8	NA	8	NA	2.42325e+06	NA
Q3UDG1	Arf1	ADP-ribosylation factor 1 [Mus musculus]	High	NA	6	NA	2	NA	2.13229e+07	NA
B9EJS3	Tubal3	Tubulin alpha chain-like 3 [Mus musculus]	High	NA	3	NA	1	NA	1	NA
Q8BI57	Fbxw13	F-box and WD-40 domain protein 13 [Mus musculus]	High	NA	8	NA	2	NA	2.7821e+06	NA
Q9QXN5	Miox	Inositol oxygenase [Mus musculus]	High	NA	4	NA	4	NA	8.64434e+06	NA
Q642K0	Myl6	Myosin light polypeptide 6 isoform a [Mus musculus]	High	NA	4	NA	4	NA	1.81543e+07	NA
Q6NXH9	Krt73	Keratin, type II cytoskeletal 73 [Mus musculus]	High	NA	5	NA	1	NA	1	NA
Q8VI95	Oas1d	Inactive 2'-5'-oligoadenylate synthase 1D [Mus musculus]	High	NA	5	NA	2	NA	573061	NA
P11476	Rab1a	Ras-related protein Rab-1A [Mus musculus]	High	NA	6	NA	1	NA	38592294	NA
Q546G4	Alb	Serum albumin preproprotein [Mus musculus]	High	NA	5	NA	5	NA	4.07977e+08	NA
P62702	Rps4x	40S ribosomal protein S4, X isoform [Mus musculus]	High	NA	8	NA	8	NA	1.80926e+07	NA
Q8BJY2	Hibadh	3-hydroxyisobutyrate dehydrogenase, mitochondrial precursor [Mus musculus]	High	NA	2	NA	2	NA	1.12301e+06	NA
D3Z7F5	Nlrp9a	NACHT, LRR and PYD domains-containing protein 9A isoform 1 [Mus musculus]	High	NA	6	NA	3	NA	821360	NA
Q6ZWN5	Rps9	40S ribosomal protein S9 [Mus musculus]	High	NA	8	NA	8	NA	4.99605e+07	NA
Q4FJQ0	Rab7	Ras-related protein Rab-7a [Mus musculus]	High	NA	5	NA	5	NA	1.54758e+07	NA
E9Q0F0	Krt78	Keratin Kb40 [Mus musculus]	High	NA	3	NA	2	NA	4.0244e+09	NA
Q9CQM8	Rpl21	60S ribosomal protein L21 [Mus musculus]	High	NA	2	NA	2	NA	14613448	NA
O88986	Gcat	2-amino-3-ketobutyrate coenzyme A ligase, mitochondrial isoform a [Mus musculus]	High	NA	3	NA	3	NA	4.81654e+06	NA
Q29120	Rps27a	Ubiquitin-40S ribosomal protein S27a precursor [Mus musculus]	High	NA	3	NA	3	NA	430054839	NA
Q9D172	D10Jhu81e	ES1 protein homolog, mitochondrial precursor [Mus musculus]	High	NA	3	NA	3	NA	5687941	NA
Q3UKV8	Pgk1	Phosphoglycerate kinase 1 [Mus musculus]	High	NA	1	NA	1	NA	4.80788e+06	NA
P62849	Rps24	PREDICTED: 40S ribosomal protein S24 isoform X1 [Mus musculus]	High	NA	2	NA	2	NA	3.80648e+06	NA
Q91X78	Erlin1	PREDICTED: erlin-1 isoform X1 [Mus musculus]	High	NA	4	NA	2	NA	601834	NA
Q3UWK9	Gm813	Uncharacterized protein LOC328695 [Mus musculus]	High	NA	4	NA	4	NA	1.00472e+07	NA
H3BJQ7	Prdx5	Peroxiredoxin-5, mitochondrial precursor [Mus musculus]	High	NA	3	NA	3	NA	3695037	NA
G3X9G9	Mettl7a3	UbiE3 protein [Mus musculus]	High	NA	3	NA	3	NA	1.50067e+06	NA
Q6P8V8	Hist1h2bp	Histone H2B type 1-P isoform 1 [Mus musculus]	High	NA	2	NA	2	NA	5.55324e+06	NA
Q3UXC5	Mgst3	Microsomal glutathione S-transferase 3 [Mus musculus]	High	NA	2	NA	2	NA	4.59677e+06	NA
-	LOC100862433	PREDICTED: 40S ribosomal protein S16 [Mus musculus]	High	NA	4	NA	4	NA	8.61048e+06	NA
Q99LC5	Etfa	Electron transfer flavoprotein subunit alpha, mitochondrial [Mus musculus]	High	NA	5	NA	5	NA	1.18031e+06	NA
H7BWZ9	Dopey1	PREDICTED: protein dopey-1 isoform X1 [Mus musculus]	High	NA	2	NA	2	NA	399511	NA
Q3U6P5	Hnrnpc	PREDICTED: heterogeneous nuclear ribonucleoproteins C1/C2 isoform X1 [Mus musculus]	High	NA	2	NA	2	NA	1	NA
Q8CGP5	Hist1h2af	Histone H2A type 1-F [Mus musculus]	High	NA	3	NA	3	NA	2.04284e+07	NA
P35761	Ttk	PREDICTED: dual specificity protein kinase TTK isoform X1 [Mus musculus]	High	NA	3	NA	3	NA	1	NA
Q8R010	Aimp2	Aminoacyl tRNA synthase complex-interacting multifunctional protein 2 isoform 1 [Mus musculus]	High	NA	3	NA	3	NA	3.09244e+06	NA
P11352	Gpx1	Glutathione peroxidase 1 isoform 1 [Mus musculus]	High	NA	3	NA	3	NA	1	NA
Q9CYR0	Ssbp1	PREDICTED: single-stranded DNA-binding protein, mitochondrial isoform X2 [Mus musculus]	High	NA	2	NA	2	NA	1.82397e+06	NA
Q4FZD2	Ano10	PREDICTED: anoctamin-10 isoform X1 [Mus musculus]	High	NA	2	NA	2	NA	1.49217e+06	NA
P29699	Ahsg	Alpha-2-HS-glycoprotein isoform 1 precursor [Mus musculus]	High	NA	1	NA	1	NA	2.03771e+06	NA
Q545W5	Gstm5	Glutathione S-transferase Mu 5 [Mus musculus]	High	NA	5	NA	5	NA	9.71048e+06	NA
Q9CQV8	Ywhab	PREDICTED: 14-3-3 protein beta/alpha isoform X1 [Mus musculus]	High	NA	4	NA	4	NA	5.20373e+07	NA
Q9QZD8	Slc25a10	Mitochondrial dicarboxylate carrier [Mus musculus]	High	NA	1	NA	1	NA	1016040	NA
A3E4B0	COX2	Cytochrome c oxidase subunit II (mitochondrion) [Mus musculus musculus]	High	NA	3	NA	3	NA	1.95057e+06	NA
Q6PAN5	2310035C23Rik	PREDICTED: lisH domain and HEAT repeat-containing protein KIAA1468 isoform X1 [Mus musculus]	High	NA	2	NA	2	NA	888296	NA
B9EJ86	Osbpl8	Oxysterol-binding protein-related protein 8 isoform a [Mus musculus]	High	NA	4	NA	4	NA	2.97719e+06	NA
O55234	Psmb5	Proteasome subunit beta type-5 [Mus musculus]	High	NA	2	NA	2	NA	1	NA
Q8K392	Ddx17	Probable ATP-dependent RNA helicase DDX17 isoform 1 [Mus musculus]	High	NA	2	NA	1	NA	1	NA
P70280	Vamp7	Vesicle-associated membrane protein 7 isoform 1 [Mus musculus]	High	NA	2	NA	2	NA	637906	NA
P86048	Rpl10l	60S ribosomal protein L10-like [Mus musculus]	High	NA	4	NA	4	NA	5998568	NA
P39031	Rps15a	40S ribosomal protein S15a [Mus musculus]	High	NA	3	NA	3	NA	4.33268e+06	NA
Q3U561	Rpl10a	60S ribosomal protein L10a [Mus musculus]	High	NA	2	NA	2	NA	6.1066e+06	NA
Q9CR86	Carhsp1	PREDICTED: calcium-regulated heat stable protein 1 isoform X2 [Mus musculus]	High	NA	1	NA	1	NA	1.3343e+06	NA
Q99JI6	Rap1b	Ras-related protein Rap-1b precursor [Mus musculus]	High	NA	3	NA	3	NA	1.25969e+06	NA
Q8R3E6	Ahsa1	Activator of 90 kDa heat shock protein ATPase homolog 1 [Mus musculus]	High	NA	1	NA	1	NA	1.38509e+06	NA
Q0VBK2	Krt80	Keratin, type II cytoskeletal 80 [Mus musculus]	High	NA	4	NA	4	NA	7.31327e+06	NA
A2ANY1	Pof1b	PREDICTED: protein POF1B isoform X1 [Mus musculus]	High	NA	3	NA	3	NA	4170525	NA
D3YYB0	Rps27l	40S ribosomal protein S27-like isoform 1 [Mus musculus]	High	NA	1	NA	1	NA	1.69636e+06	NA
-	Gm5409	PREDICTED: try10-like trypsinogen isoform X1 [Mus musculus]	High	NA	2	NA	2	NA	1.28607e+08	NA
Q8CC13	Ap1b1	AP-1 complex subunit beta-1 isoform 1 [Mus musculus]	High	NA	2	NA	2	NA	412899	NA
Q8BSF4	Pisd	Phosphatidylserine decarboxylase proenzyme, mitochondrial isoform 1 [Mus musculus]	High	NA	3	NA	3	NA	3.8282e+06	NA
Q68FL6	Mars	Methionine--tRNA ligase, cytoplasmic isoform 1 [Mus musculus]	High	NA	3	NA	3	NA	340014	NA
Q8R0W0	Eppk1	Epiplakin [Mus musculus]	High	NA	2	NA	1	NA	8.41417e+06	NA
Q9CY27	Tecr	Very-long-chain enoyl-CoA reductase isoform 1 [Mus musculus]	High	NA	2	NA	2	NA	1	NA
Q9DD03	Rab13	Ras-related protein Rab-13 isoform 1 [Mus musculus]	High	NA	3	NA	1	NA	3.82815e+06	NA
Q91YK9	Atp5h	ATP synthase subunit d, mitochondrial [Mus musculus]	High	NA	3	NA	3	NA	1.28556e+06	NA
Q99KT7	Eno1	Alpha-enolase [Mus musculus]	High	NA	2	NA	2	NA	242690	NA
Q8JZM0	Tfb1m	Dimethyladenosine transferase 1, mitochondrial [Mus musculus]	High	NA	3	NA	3	NA	3.15304e+06	NA
Q3UE74	Atad3a	ATPase family AAA domain-containing protein 3 [Mus musculus]	High	NA	3	NA	3	NA	1.4856e+07	NA
Q3U0D7	Arf6	ADP-ribosylation factor 6 [Mus musculus]	High	NA	2	NA	1	NA	398907	NA
Q04997	Inha	Inhibin alpha chain isoform 1 preproprotein [Mus musculus]	High	NA	2	NA	2	NA	5363591	NA
Q9JK58	Rpl9	60S ribosomal protein L9 [Mus musculus]	High	NA	2	NA	2	NA	1	NA
Q9R1P1	Psmb3	Proteasome subunit beta type-3 [Mus musculus]	High	NA	1	NA	1	NA	1	NA
Q9Z2X1	Hnrnpf	Heterogeneous nuclear ribonucleoprotein F [Mus musculus]	High	NA	3	NA	3	NA	1100330	NA
A0A0R4J0B2	Plbd1	Phospholipase B-like 1 precursor [Mus musculus]	High	NA	2	NA	2	NA	1	NA
Q9CQS7	Dppa5a	Developmental pluripotency-associated protein 5A [Mus musculus]	High	NA	3	NA	3	NA	3.08275e+06	NA
Q8VIK3	H1foo	Histone H1oo isoform 1 [Mus musculus]	High	NA	1	NA	1	NA	1444679	NA
Q9CQW9	Ifitm3	Interferon-induced transmembrane protein 3 [Mus musculus]	High	NA	1	NA	1	NA	1.11624e+06	NA
Q9CWH6	Psma8	Proteasome subunit alpha type-7-like [Mus musculus]	High	NA	2	NA	2	NA	4.52801e+06	NA
Q4FZE6	Rps7	40S ribosomal protein S7 [Mus musculus]	High	NA	2	NA	2	NA	6.13463e+06	NA
Q9QXK3	Copg2	Coatomer subunit gamma-2 [Mus musculus]	High	NA	4	NA	2	NA	2.78397e+06	NA
Q8QZU7	Rars2	Probable arginine--tRNA ligase, mitochondrial precursor [Mus musculus]	High	NA	2	NA	2	NA	1.4858e+06	NA
Q80U72	Scrib	Protein scribble homolog isoform 1 [Mus musculus]	High	NA	2	NA	2	NA	490607	NA
Q3UE40	Gna13	Guanine nucleotide-binding protein subunit alpha-13 [Mus musculus]	High	NA	3	NA	1	NA	2.3803e+06	NA
Q4FZH2	Rpl26	60S ribosomal protein L26 [Mus musculus]	High	NA	3	NA	3	NA	6.13256e+06	NA
Q9D0M5	Dynll2	Dynein light chain 2, cytoplasmic [Mus musculus]	High	NA	2	NA	2	NA	1	NA
Q62039	Psmb1	Proteasome subunit beta type-1 precursor [Mus musculus]	High	NA	2	NA	2	NA	2.15724e+06	NA
Q9DCD0	Pgd	6-phosphogluconate dehydrogenase, decarboxylating isoform 1 [Mus musculus]	High	NA	1	NA	1	NA	11962661	NA
Q5FWB6	Rplp0	60S acidic ribosomal protein P0 [Mus musculus]	High	NA	2	NA	2	NA	2.89198e+06	NA
Q8VI44	Flii	Protein flightless-1 homolog isoform 1 [Mus musculus]	High	NA	2	NA	2	NA	1.01523e+06	NA
Q6VVW5	Npr2	Atrial natriuretic peptide receptor 2 isoform 1 precursor [Mus musculus]	High	NA	1	NA	1	NA	327224	NA
Q99J57	Mat2a	S-adenosylmethionine synthase isoform type-2 [Mus musculus]	High	NA	1	NA	1	NA	6212359	NA
Q3UIA9	Fh1	Fumarate hydratase, mitochondrial precursor [Mus musculus]	High	NA	2	NA	2	NA	438027	NA
Q3TE63	Ppia	Peptidyl-prolyl cis-trans isomerase A [Mus musculus]	High	NA	1	NA	1	NA	3.33468e+06	NA
A0A0A6YX26	Rpl31	60S ribosomal protein L31 [Mus musculus]	High	NA	2	NA	2	NA	5.97554e+06	NA
Q9CQW2	Arl8b	ADP-ribosylation factor-like protein 8B [Mus musculus]	High	NA	3	NA	3	NA	6.70621e+06	NA
P21279	Gnaq	Guanine nucleotide-binding protein G(q) subunit alpha [Mus musculus]	High	NA	2	NA	1	NA	1	NA
-	Gm5093	PREDICTED: 60S ribosomal protein L11-like [Mus musculus]	High	NA	1	NA	1	NA	8328506	NA
Q542X7	Cct2	T-complex protein 1 subunit beta [Mus musculus]	High	NA	2	NA	2	NA	773210	NA
Q8CD10	Micu2	Calcium uptake protein 2, mitochondrial [Mus musculus]	High	NA	1	NA	1	NA	2504044	NA
Q9EPK6	Sil1	PREDICTED: nucleotide exchange factor SIL1 isoform X1 [Mus musculus]	High	NA	1	NA	1	NA	651511	NA
Q9CWZ1	Psmd6	26S proteasome non-ATPase regulatory subunit 6 [Mus musculus]	High	NA	2	NA	2	NA	1	NA
Q01853	Vcp	Transitional endoplasmic reticulum ATPase [Mus musculus]	High	NA	3	NA	3	NA	728751	NA
Q5CZX9	Cpne3	Copine-3 isoform 1 [Mus musculus]	High	NA	2	NA	2	NA	799980	NA
Q6P8K8	Cpa4	PREDICTED: carboxypeptidase A4 isoform X1 [Mus musculus]	High	NA	1	NA	1	NA	823697	NA
P62830	LOC100862455	PREDICTED: 60S ribosomal protein L23 [Mus musculus]	High	NA	3	NA	3	NA	9439547	NA
Q9CQE8	Rtraf	UPF0568 protein C14orf166 homolog [Mus musculus]	High	NA	1	NA	1	NA	501504	NA
Q64291	Krt12	Keratin, type I cytoskeletal 12 [Mus musculus]	High	NA	1	NA	1	NA	1	NA
F2Z456	Cyb5r3	PREDICTED: NADH-cytochrome b5 reductase 3 isoform X1 [Mus musculus]	High	NA	1	NA	1	NA	1.36662e+06	NA
P23967	Atp6v0c	V-type proton ATPase 16 kDa proteolipid subunit [Mus musculus]	High	NA	1	NA	1	NA	1.98373e+06	NA
Q9JLR1	Sec61a2	Protein transport protein Sec61 subunit alpha isoform 2 isoform 1 [Mus musculus]	High	NA	2	NA	2	NA	4.27568e+06	NA
P19253	Rpl13a	60S ribosomal protein L13a [Mus musculus]	High	NA	2	NA	2	NA	6436153	NA
Q6PJ87	Csnk1a1	PREDICTED: casein kinase I isoform X2 [Mus musculus]	High	NA	2	NA	2	NA	1.11397e+06	NA
P21550	Eno3	PREDICTED: beta-enolase isoform X1 [Mus musculus]	High	NA	1	NA	1	NA	1	NA
Q4G0C7	Oog4	Oogenesin 4 isoform 1 [Mus musculus]	High	NA	1	NA	1	NA	431924	NA
Q6A0A9	Fam120a	Constitutive coactivator of PPAR-gamma-like protein 1 [Mus musculus]	High	NA	2	NA	2	NA	569886	NA
Q9CWA1	Nucb1	PREDICTED: nucleobindin-1 isoform X1 [Mus musculus]	High	NA	1	NA	1	NA	1	NA
Q3U7Z6	Pgam1	Phosphoglycerate mutase 1 [Mus musculus]	High	NA	1	NA	1	NA	531765	NA
P05532	Kit	Mast/stem cell growth factor receptor Kit isoform 1 precursor [Mus musculus]	High	NA	2	NA	2	NA	1.40659e+06	NA
Q8CB36	Flg2	Filaggrin-2 [Mus musculus]	High	NA	1	NA	1	NA	360254	NA
Q91VR2	Atp5c1	ATP synthase subunit gamma, mitochondrial isoform a [Mus musculus]	High	NA	1	NA	1	NA	1	NA
Q61525	Erbb2	Receptor tyrosine-protein kinase erbB-2 precursor [Mus musculus]	High	NA	2	NA	2	NA	1.89205e+06	NA
F8VPL5	Map4k4	PREDICTED: mitogen-activated protein kinase kinase kinase kinase 4 isoform X1 [Mus musculus]	High	NA	2	NA	2	NA	920665	NA
A0A338P7K4	Rps10	PREDICTED: 40S ribosomal protein S10 isoform X1 [Mus musculus]	High	NA	1	NA	1	NA	386280	NA
A2RTC8	Marchf5	PREDICTED: E3 ubiquitin-protein ligase MARCH5 isoform X1 [Mus musculus]	High	NA	1	NA	1	NA	1	NA
Q3THA0	Eif3g	Eukaryotic translation initiation factor 3 subunit G [Mus musculus]	High	NA	2	NA	2	NA	1.45795e+06	NA
Q52KM4	Taldo1	Transaldolase [Mus musculus]	High	NA	2	NA	2	NA	6.52452e+06	NA
Q99JY8	Plpp3	Phospholipid phosphatase 3 [Mus musculus]	High	NA	1	NA	1	NA	1.4519e+06	NA
G3X8Y3	Naa15	N-alpha-acetyltransferase 15, NatA auxiliary subunit [Mus musculus]	High	NA	2	NA	2	NA	634744	NA
Q6ZWX1	Rpl35a	60S ribosomal protein L35a [Mus musculus]	High	NA	3	NA	3	NA	6.74894e+06	NA
Q544Y7	Cfl1	Cofilin-1 [Mus musculus]	High	NA	1	NA	1	NA	1	NA
G5E870	Trip12	PREDICTED: E3 ubiquitin-protein ligase TRIP12 isoform X1 [Mus musculus]	High	NA	2	NA	2	NA	427350	NA
Q3TL71	Hnrnpk	Heterogeneous nuclear ribonucleoprotein K isoform 1 [Mus musculus]	High	NA	2	NA	2	NA	1	NA
Q4FK36	Dstn	Destrin [Mus musculus]	High	NA	1	NA	1	NA	1.1997e+06	NA
Q99M01	Fars2	Phenylalanine--tRNA ligase, mitochondrial isoform 1 [Mus musculus]	High	NA	1	NA	1	NA	1	NA
A0A6P5PVW5	Golt1b	PREDICTED: vesicle transport protein GOT1B isoform X1 [Mus musculus]	High	NA	1	NA	1	NA	1.18595e+06	NA
P50247	Gm4737	Predicted gene 4737 [Mus musculus]	High	NA	1	NA	1	NA	3.36491e+06	NA
P97351	Rps3a1	40S ribosomal protein S3a [Mus musculus]	High	NA	2	NA	2	NA	8.99196e+06	NA
Q8K3P0	Sdr9c7	Short-chain dehydrogenase/reductase family 9C member 7 [Mus musculus]	High	NA	1	NA	1	NA	1835810	NA
Q8VCX5	Micu1	Calcium uptake protein 1, mitochondrial isoform 1 [Mus musculus]	High	NA	2	NA	2	NA	816821	NA
P14602	Hspb1	Heat shock protein beta-1 [Mus musculus]	High	NA	1	NA	1	NA	1	NA
Q497I4	Krt35	Keratin, type I cuticular Ha5 [Mus musculus]	High	NA	2	NA	2	NA	6.43067e+06	NA
Q8C253	Lgals3	Galectin-3 [Mus musculus]	High	NA	1	NA	1	NA	1	NA
P10833	Rras	Ras-related protein R-Ras precursor [Mus musculus]	High	NA	1	NA	1	NA	4.83414e+06	NA
Q3U8F5	Psmd12	26S proteasome non-ATPase regulatory subunit 12 [Mus musculus]	High	NA	2	NA	2	NA	584719	NA
-	Gm12657	Predicted gene 12657 [Mus musculus]	High	NA	2	NA	2	NA	1.15827e+07	NA
Q9CZB4	Apool	MICOS complex subunit Mic27 isoform 1 precursor [Mus musculus]	High	NA	1	NA	1	NA	1	NA
Q91V86	Hbb-b1	Hemoglobin subunit beta-1 [Mus musculus]	High	NA	1	NA	1	NA	8611790	NA
Q3V231	Cnot7	PREDICTED: CCR4-NOT transcription complex subunit 7 isoform X1 [Mus musculus]	High	NA	1	NA	1	NA	406845	NA
Q9D7Y7	2210010C04Rik	Trypsinogen 7 precursor [Mus musculus]	High	NA	2	NA	2	NA	20016523	NA
Q66JY6	Arhgef39	PREDICTED: rho guanine nucleotide exchange factor 39 isoform X1 [Mus musculus]	High	NA	1	NA	1	NA	213353	NA
P20172	Ap2m1	AP-2 complex subunit mu isoform 1 [Mus musculus]	High	NA	1	NA	1	NA	1	NA
Q3USZ8	1190002N15Rik	Deleted in autism protein 1 homolog precursor [Mus musculus]	High	NA	1	NA	1	NA	1	NA
P11103	Parp1	Poly [ADP-ribose] polymerase 1 [Mus musculus]	High	NA	1	NA	1	NA	1	NA
Q3TUI9	Psma5	Proteasome subunit alpha type-5 [Mus musculus]	High	NA	1	NA	1	NA	1	NA
Q3TLP8	Rac1	Ras-related C3 botulinum toxin substrate 1 isoform 1 [Mus musculus]	High	NA	2	NA	2	NA	4.8505e+06	NA
P60867	Rps20	40S ribosomal protein S20 [Mus musculus]	High	NA	1	NA	1	NA	1.38551e+06	NA
E9QLV8	Aldh1l2	Mitochondrial 10-formyltetrahydrofolate dehydrogenase [Mus musculus]	High	NA	2	NA	2	NA	3.22979e+06	NA
P43035	Pafah1b1	Platelet-activating factor acetylhydrolase IB subunit alpha [Mus musculus]	High	NA	1	NA	1	NA	1	NA
Q8QZY3	Dppa3	Developmental pluripotency-associated protein 3 [Mus musculus]	High	NA	1	NA	1	NA	1.26779e+06	NA
Q61646	Hp	Haptoglobin isoform 1 preproprotein [Mus musculus]	High	NA	1	NA	1	NA	1.59255e+07	NA
Q811U4	Mfn1	Mitofusin-1 [Mus musculus]	High	NA	1	NA	1	NA	335305	NA
Q7TPC1	Cdsn	Corneodesmosin isoform 1 precursor [Mus musculus]	High	NA	1	NA	1	NA	1	NA
A0A140LIT2	Dhcr7	PREDICTED: 7-dehydrocholesterol reductase isoform X1 [Mus musculus]	High	NA	1	NA	1	NA	1.60423e+06	NA
Q9D6Z1	Nop56	Nucleolar protein 56 [Mus musculus]	High	NA	1	NA	1	NA	549718	NA
Q3KNI3	2300002M23Rik	Uncharacterized protein C6orf15 homolog precursor [Mus musculus]	High	NA	1	NA	1	NA	1	NA
Q80V08	Rpl17	PREDICTED: 60S ribosomal protein L17 isoform X1 [Mus musculus]	High	NA	1	NA	1	NA	1	NA
Q3TD34	Tcn2	PREDICTED: transcobalamin-2 isoform X1 [Mus musculus]	High	NA	1	NA	1	NA	1	NA
P09103	P4hb	Protein disulfide-isomerase precursor [Mus musculus]	High	NA	1	NA	1	NA	1.45742e+06	NA
Q9D849	Tmem14c	PREDICTED: transmembrane protein 14C isoform X1 [Mus musculus]	High	NA	1	NA	1	NA	1.23318e+06	NA
H3BKF3	Pan3	PREDICTED: PAB-dependent poly(A)-specific ribonuclease subunit PAN3 isoform X1 [Mus musculus]	High	NA	1	NA	1	NA	158922	NA
Q99L36	Pabpc1	Polyadenylate-binding protein 1 [Mus musculus]	High	NA	2	NA	1	NA	646083	NA
P05810	Rala	Ras-related protein Ral-A precursor [Mus musculus]	High	NA	1	NA	1	NA	993277	NA
Q923C3	Ptbp3	PREDICTED: polypyrimidine tract-binding protein 3 isoform X1 [Mus musculus]	High	NA	1	NA	1	NA	1.08304e+06	NA
O35345	Kpna6	PREDICTED: importin subunit alpha-7 isoform X1 [Mus musculus]	High	NA	1	NA	1	NA	1	NA
P68181	Prkacb	CAMP-dependent protein kinase catalytic subunit beta isoform 4 [Mus musculus]	High	NA	1	NA	1	NA	409697	NA
B2RY90	Isoc2a	Isochorismatase domain-containing protein 2A precursor [Mus musculus]	High	NA	1	NA	1	NA	1	NA
P05480	Src	PREDICTED: neuronal proto-oncogene tyrosine-protein kinase Src isoform X1 [Mus musculus]	High	NA	1	NA	1	NA	1	NA
P55849	Dsc1	Desmocollin-1 isoform 2 precursor [Mus musculus]	High	NA	2	NA	2	NA	5335035	NA
Q62101	Prkd1	Serine/threonine-protein kinase D1 [Mus musculus]	High	NA	1	NA	1	NA	1	NA
P70168	Kpnb1	Importin subunit beta-1 [Mus musculus]	High	NA	1	NA	1	NA	1	NA
Q8BYL4	Yars2	Tyrosine--tRNA ligase, mitochondrial [Mus musculus]	High	NA	1	NA	1	NA	316749	NA
P97801	Smn1	PREDICTED: survival motor neuron protein isoform X1 [Mus musculus]	High	NA	1	NA	1	NA	909984	NA
Q8BZH9	Blmh	Bleomycin hydrolase [Mus musculus]	High	NA	1	NA	1	NA	1196781	NA
Q5SUC3	Canx	Calnexin precursor [Mus musculus]	High	NA	1	NA	1	NA	1	NA
Q6ZQ61	Matr3	Matrin-3 [Mus musculus]	High	NA	2	NA	2	NA	431311	NA
Q3TWR0	Atp6v1b2	V-type proton ATPase subunit B, brain isoform [Mus musculus]	High	NA	1	NA	1	NA	1.10714e+06	NA
Q8BYY5	Xpo1	Exportin-1 [Mus musculus]	High	NA	1	NA	1	NA	339353	NA
Q9R1P3	Psmb2	Proteasome subunit beta type-2 [Mus musculus]	High	NA	1	NA	1	NA	901520	NA
P49615	Cdk5	Cyclin-dependent-like kinase 5 [Mus musculus]	High	NA	1	NA	1	NA	8.69673e+06	NA
Q5BLJ9	Rpl27	60S ribosomal protein L27 [Mus musculus]	High	NA	1	NA	1	NA	1	NA
Q3UA44	Mpc2	Mitochondrial pyruvate carrier 2 [Mus musculus]	High	NA	1	NA	1	NA	1	NA
Q91V55	Rps5	40S ribosomal protein S5 [Mus musculus]	High	NA	1	NA	1	NA	1	NA
Q05816	Fabp5	Fatty acid-binding protein, epidermal isoform 1 [Mus musculus]	High	NA	1	NA	1	NA	11367956	NA
F8WJD4	Sympk	Symplekin [Mus musculus]	High	NA	1	NA	1	NA	250187	NA
Q14AI7	Cops4	COP9 signalosome complex subunit 4 [Mus musculus]	High	NA	1	NA	1	NA	1	NA
Q04690	Nf1	PREDICTED: neurofibromin isoform X1 [Mus musculus]	High	NA	1	NA	1	NA	484919	NA
A2ALK6	Epb41l4b	PREDICTED: band 4.1-like protein 4B isoform X1 [Mus musculus]	High	NA	1	NA	1	NA	643431	NA
A2A3V9	Septin6	Septin-6 isoform 1 [Mus musculus]	High	NA	1	NA	1	NA	5.93884e+06	NA
Q5I0W0	Atp5f1	ATP synthase F(0) complex subunit B1, mitochondrial isoform 1 [Mus musculus]	High	NA	1	NA	1	NA	1	NA
A2BFA8	Coasy	Bifunctional coenzyme A synthase precursor [Mus musculus]	High	NA	1	NA	1	NA	216901	NA
Q3US43	Anxa1	Annexin A1 [Mus musculus]	High	NA	1	NA	1	NA	1	NA
Q3UQC8	Insrr	PREDICTED: insulin receptor-related protein isoform X1 [Mus musculus]	High	NA	1	NA	1	NA	29046874	NA
E9Q3A4	Psma2	Proteasome subunit alpha type-2 [Mus musculus]	High	NA	1	NA	1	NA	1	NA
Q5HZI8	Rfc5	Replication factor C subunit 5 [Mus musculus]	High	NA	1	NA	1	NA	1	NA
A0A0R4J1L4	Ap1m2	AP-1 complex subunit mu-2 isoform 1 [Mus musculus]	High	NA	1	NA	1	NA	1	NA
P19324	Serpinh1	Serpin H1 precursor [Mus musculus]	High	NA	1	NA	1	NA	1	NA
Q9CR19	Rpl5	60S ribosomal protein L5 [Mus musculus]	High	NA	1	NA	1	NA	1	NA
O35607	Bmpr2	Bone morphogenetic protein receptor type-2 precursor [Mus musculus]	High	NA	1	NA	1	NA	1	NA
Q8K3J1	Ndufs8	NADH dehydrogenase [ubiquinone] iron-sulfur protein 8, mitochondrial [Mus musculus]	High	NA	1	NA	1	NA	547043	NA
Q3TE80	2410002F23Rik	PREDICTED: uncharacterized protein C19orf48 homolog isoform X1 [Mus musculus]	High	NA	1	NA	1	NA	388854	NA
Q91XL3	Uxs1	PREDICTED: UDP-glucuronic acid decarboxylase 1 isoform X1 [Mus musculus]	High	NA	1	NA	1	NA	218252	NA
Q9CZU5	Farsb	Phenylalanine--tRNA ligase beta subunit [Mus musculus]	High	NA	1	NA	1	NA	417745	NA
Q8C074	Dis3	Exosome complex exonuclease RRP44 [Mus musculus]	High	NA	1	NA	1	NA	1	NA
Q9CWP3	Tmco6	Transmembrane and coiled-coil domain-containing protein 6 [Mus musculus]	High	NA	1	NA	1	NA	40649.2	NA
A0A6B9EQU3	Ppp3cb	PREDICTED: serine/threonine-protein phosphatase 2B catalytic subunit beta isoform isoform X1 [Mus musculus]	High	NA	1	NA	1	NA	570206	NA
Q52KC4	Txn1	Thioredoxin [Mus musculus]	High	NA	1	NA	1	NA	1	NA
Q3TB74	Arg1	Arginase-1 [Mus musculus]	High	NA	1	NA	1	NA	1	NA
Q3TGY3	Vps26a	Vacuolar protein sorting-associated protein 26A isoform b [Mus musculus]	High	NA	1	NA	1	NA	1.2428e+06	NA
Q9R1P0	Psma4	Proteasome subunit alpha type-4 [Mus musculus]	High	NA	1	NA	1	NA	1	NA
Q80ZS3	Mrps26	28S ribosomal protein S26, mitochondrial precursor [Mus musculus]	High	NA	1	NA	1	NA	1	NA
Q3TFD2	Lpcat1	Lysophosphatidylcholine acyltransferase 1 [Mus musculus]	High	NA	1	NA	1	NA	789008	NA
D3Z3N4	Hnrnph3	Heterogeneous nuclear ribonucleoprotein H3 isoform 1 [Mus musculus]	High	NA	1	NA	1	NA	1	NA
Q8VDW0	Ddx39a	PREDICTED: ATP-dependent RNA helicase DDX39A isoform X1 [Mus musculus]	High	NA	1	NA	1	NA	1	NA
P42208	Septin2	PREDICTED: septin-2 isoform X1 [Mus musculus]	High	NA	1	NA	1	NA	1	NA
A1A4T2	Ganab	Neutral alpha-glucosidase AB isoform 1 [Mus musculus]	High	NA	1	NA	1	NA	1	NA
P26040	Ezr	Ezrin [Mus musculus]	High	NA	1	NA	1	NA	1.203e+06	NA
Q3UZ29	Trim30a	Tripartite motif-containing protein 30A [Mus musculus]	High	NA	1	NA	1	NA	1	NA
Q91VB8	Hba-a2	Hemoglobin alpha, adult chain 2 [Mus musculus]	High	NA	1	NA	1	NA	1.49149e+06	NA
P61164	Actr1a	Alpha-centractin [Mus musculus]	High	NA	1	NA	1	NA	1	NA
Q64012	Raly	PREDICTED: RNA-binding protein Raly isoform X1 [Mus musculus]	High	NA	1	NA	1	NA	1	NA
P46412	Gpx3	Glutathione peroxidase 3 isoform 2 precursor [Mus musculus]	High	NA	1	NA	1	NA	1	NA
Q3TDA5	Tmem168	PREDICTED: transmembrane protein 168 isoform X1 [Mus musculus]	High	NA	1	NA	1	NA	1	NA
Q01149	Col1a2	Collagen alpha-2(I) chain preproprotein [Mus musculus]	High	NA	1	NA	1	NA	1	NA
Q8CHP0	Zc3h3	Zinc finger CCCH domain-containing protein 3 [Mus musculus]	High	NA	1	NA	1	NA	1	NA
Q8BWQ4	Cmtr2	PREDICTED: cap-specific mRNA (nucleoside-2'-O-)-methyltransferase 2 isoform X1 [Mus musculus]	High	NA	1	NA	1	NA	849013	NA
Q5SX94	Drg2	Developmentally-regulated GTP-binding protein 2 [Mus musculus]	High	NA	1	NA	1	NA	508575	NA
P52196	Tst	Thiosulfate sulfurtransferase [Mus musculus]	High	NA	1	NA	1	NA	222492	NA
Q3TVV2	Rtca	RNA 3'-terminal phosphate cyclase [Mus musculus]	High	NA	1	NA	1	NA	143112	NA
Q9JHI5	Ivd	Isovaleryl-CoA dehydrogenase, mitochondrial precursor [Mus musculus]	High	NA	1	NA	1	NA	1.06131e+06	NA
Q8BLW3	Rhot1	PREDICTED: mitochondrial Rho GTPase 1 isoform X1 [Mus musculus]	High	NA	1	NA	1	NA	504759	NA
Q3TFD9	Vim	Vimentin [Mus musculus]	High	NA	1	NA	1	NA	3.7137e+06	NA
Q3THK7	Gmps	PREDICTED: GMP synthase [glutamine-hydrolyzing] isoform X1 [Mus musculus]	High	NA	1	NA	1	NA	891026	NA
Q5BLJ7	Rps13	40S ribosomal protein S13 [Mus musculus]	High	NA	1	NA	1	NA	9.86715e+06	NA
Q8CGB9	Ide	Insulin-degrading enzyme [Mus musculus]	High	NA	1	NA	1	NA	1	NA
Q9ERK4	Cse1l	Exportin-2 [Mus musculus]	High	NA	1	NA	1	NA	529965	NA
Q2TBE6	Pi4k2a	Phosphatidylinositol 4-kinase type 2-alpha [Mus musculus]	High	NA	1	NA	1	NA	807089	NA
Q9CYH2	Fam213a	Redox-regulatory protein FAM213A isoform a [Mus musculus]	High	NA	1	NA	1	NA	530980	NA
Q8BMI6	Tars	Threonine--tRNA ligase, cytoplasmic [Mus musculus]	High	NA	1	NA	1	NA	1	NA
Q3TEE7	Gpi1	Glucose-6-phosphate isomerase [Mus musculus]	High	NA	1	NA	1	NA	2.55306e+06	NA
B1AY13	Usp24	PREDICTED: ubiquitin carboxyl-terminal hydrolase 24 isoform X1 [Mus musculus]	Medium	NA	1	NA	1	NA	1	NA
Q3TQG9	Zfp607a	PREDICTED: zinc finger proten 607 isoform X2 [Mus musculus]	Medium	NA	1	NA	1	NA	3.63438e+06	NA
Q6A0A2	Larp4b	PREDICTED: la-related protein 4B isoform X1 [Mus musculus]	Medium	NA	1	NA	1	NA	1	NA
Q3UWX6	E330034G19Rik	Protein E330034G19Rik isoform 1 [Mus musculus]	Medium	NA	1	NA	1	NA	1.44895e+06	NA
Q91WF7	Fig4	Polyphosphoinositide phosphatase [Mus musculus]	Medium	NA	1	NA	1	NA	194898	NA
Q8R1F5	Hyi	Putative hydroxypyruvate isomerase [Mus musculus]	Medium	NA	1	NA	1	NA	2.44971e+06	NA
Q3U6B1	G3bp2	Ras GTPase-activating protein-binding protein 2 isoform a [Mus musculus]	Medium	NA	1	NA	1	NA	1	NA
D3Z4Z0	Tada2b	Transcriptional adapter 2-beta [Mus musculus]	Medium	NA	1	NA	1	NA	9.889e+07	NA
P17919	Hoxb1	PREDICTED: homeobox protein Hox-B1 isoform X1 [Mus musculus]	Medium	NA	1	NA	1	NA	2.13335e+06	NA
Q3UK42	Psmb8	Proteasome subunit beta type-8 precursor [Mus musculus]	Medium	NA	1	NA	1	NA	1.11895e+06	NA
Q8CDP1	Efcab5	PREDICTED: EF-hand calcium-binding domain-containing protein 5 isoform X1 [Mus musculus]	Medium	NA	1	NA	1	NA	614620	NA
Q8CB60	Eps15l1	PREDICTED: epidermal growth factor receptor substrate 15-like 1 isoform X1 [Mus musculus]	Medium	NA	1	NA	1	NA	1	NA
Q3UFS5	Pltp	Phospholipid transfer protein precursor [Mus musculus]	Medium	NA	1	NA	1	NA	1	NA
O70628	Pde9a	High affinity cGMP-specific 3',5'-cyclic phosphodiesterase 9A [Mus musculus]	Medium	NA	1	NA	1	NA	1.99231e+06	NA
P52194	Clgn	PREDICTED: calmegin isoform X1 [Mus musculus]	Medium	NA	1	NA	1	NA	1	NA
A0A1S6GWH5	Uba1	Ubiquitin-like modifier-activating enzyme 1 isoform 1 [Mus musculus]	Medium	NA	1	NA	1	NA	627974	NA
Q9DAW9	Cnn3	Calponin-3 [Mus musculus]	Medium	NA	1	NA	1	NA	1	NA
A0A1B0GSX0	Ldha	L-lactate dehydrogenase A chain isoform 2 [Mus musculus]	Medium	NA	1	NA	1	NA	1.3308e+06	NA
Q9D496	4930548H24Rik	Uncharacterized protein LOC67656 [Mus musculus]	Medium	NA	1	NA	1	NA	2.43759e+06	NA
Q99JZ4	Sar1a	GTP-binding protein SAR1a [Mus musculus]	Medium	NA	1	NA	1	NA	1.13978e+06	NA
Q8R5E5	Phlpp1	PH domain leucine-rich repeat-containing protein phosphatase 1 [Mus musculus]	Medium	NA	1	NA	1	NA	1	NA
Q6DI58	Rpl12	60S ribosomal protein L12 [Mus musculus]	Medium	NA	1	NA	1	NA	1	NA
Q9DA79	Dpep3	Dipeptidase 3 precursor [Mus musculus]	Medium	NA	1	NA	1	NA	1.1046e+07	NA
G5E8C2	Kbtbd7	Kelch repeat and BTB domain-containing protein 7 [Mus musculus]	Medium	NA	1	NA	1	NA	518580	NA
Q5M8N3	Snx7	Sorting nexin-7 isoform 1 [Mus musculus]	Medium	NA	1	NA	1	NA	1	NA
Q61202	Ncoa1	PREDICTED: nuclear receptor coactivator 1 isoform X1 [Mus musculus]	Medium	NA	1	NA	1	NA	1	NA
-	Gm3213	PREDICTED: ubiquitin-conjugating enzyme E2 N-like [Mus musculus]	Medium	NA	1	NA	1	NA	596359	NA
E9PZX1	Dthd1	Death domain-containing protein 1 [Mus musculus]	Medium	NA	1	NA	1	NA	6.90621e+06	NA
Q545Q8	Pmm1	Phosphomannomutase 1 isoform 1 [Mus musculus]	Medium	NA	1	NA	1	NA	1457875	NA
Q5SRX7	Tom1l2	PREDICTED: TOM1-like protein 2 isoform X1 [Mus musculus]	Medium	NA	1	NA	1	NA	1	NA
Q3UJ34	Ass1	Argininosuccinate synthase [Mus musculus]	Medium	NA	1	NA	1	NA	800465	NA
Q6ZWZ6	Rps12	40S ribosomal protein S12 [Mus musculus]	Medium	NA	1	NA	1	NA	1	NA
A0A1W2P884	Cep85l	Centrosomal protein of 85 kDa-like [Mus musculus]	Medium	NA	1	NA	1	NA	2.25945e+07	NA
Q8CHV6	Tada2a	Transcriptional adapter 2-alpha [Mus musculus]	Medium	NA	1	NA	1	NA	1	NA
Q6EDY6	Lrrc16a	PREDICTED: F-actin-uncapping protein LRRC16A isoform X1 [Mus musculus]	Medium	NA	1	NA	1	NA	1.13902e+06	NA
Q497N1	Rps26	40S ribosomal protein S26 [Mus musculus]	Medium	NA	1	NA	1	NA	3.33166e+06	NA
Q569N0	Ndufab1	PREDICTED: acyl carrier protein, mitochondrial isoform X1 [Mus musculus]	Medium	NA	1	NA	1	NA	1	NA
Q8BR64	Rock2	Rho-associated protein kinase 2 [Mus musculus]	Medium	NA	1	NA	1	NA	1	NA
Q3UWL8	Pfdn4	Prefoldin subunit 4 isoform 1 [Mus musculus]	Medium	NA	1	NA	1	NA	1	NA
Q9D5U8	Cnbd2	PREDICTED: cyclic nucleotide-binding domain-containing protein 2 isoform X4 [Mus musculus]	Medium	NA	1	NA	1	NA	4261456	NA
Q6ZPS6	Ankib1	Ankyrin repeat and IBR domain-containing protein 1 isoform 1 [Mus musculus]	Medium	NA	1	NA	1	NA	2.41334e+06	NA
Q4V9U2	Plin1	Perilipin-1 [Mus musculus]	Medium	NA	1	NA	1	NA	4.99048e+06	NA
Q810B6	Ankfy1	Rabankyrin-5 [Mus musculus]	Low	NA	1	NA	1	NA	1.49663e+06	NA
Q9JIA6	Galk1	Galactokinase [Mus musculus]	Low	NA	1	NA	1	NA	683896	NA
Q3UB50	Psmd14	26S proteasome non-ATPase regulatory subunit 14 [Mus musculus]	Low	NA	1	NA	1	NA	1.12967e+06	NA
A0A1S6GWK0	Stt3a	PREDICTED: dolichyl-diphosphooligosaccharide--protein glycosyltransferase subunit STT3A isoform X1 [Mus musculus]	Low	NA	1	NA	1	NA	1011042	NA
Q80ZS7	BC048507	Dynein light chain LC8-type 1-like [Mus musculus]	Low	NA	1	NA	1	NA	1	NA
P15379	Cd44	PREDICTED: CD44 antigen isoform X5 [Mus musculus]	Low	NA	1	NA	1	NA	1	NA
Q8C9U3	Cntln	PREDICTED: centlein isoform X1 [Mus musculus]	Low	NA	1	NA	1	NA	1	NA
Q9QYB1	Clic4	Chloride intracellular channel protein 4 [Mus musculus]	Low	NA	1	NA	1	NA	3939635	NA
E9Q284	Coil	Coilin [Mus musculus]	Low	NA	1	NA	1	NA	227922	NA
Q3UVA9	Lrrc8d	PREDICTED: volume-regulated anion channel subunit LRRC8D isoform X1 [Mus musculus]	Low	NA	1	NA	1	NA	265061	NA
Q8C5W3	Tbcel	PREDICTED: tubulin-specific chaperone cofactor E-like protein isoform X1 [Mus musculus]	Low	NA	1	NA	1	NA	5031799	NA
Q80U89	mKIAA0034	MKIAA0034 protein (Fragment) [Mus musculus]	NA	High	NA	37	NA	37	NA	9.09717e+07
A0A5K1VVQ9	Ttn	Titin [Mus musculus]	NA	High	NA	47	NA	47	NA	3.61375e+06
B7U582	Heat shock protein 70-2	Heat shock protein 70-2 [Mus musculus]	NA	High	NA	13	NA	3	NA	628304
Q03265	Atp5f1a	ATP synthase subunit alpha, mitochondrial [Mus musculus]	NA	High	NA	14	NA	14	NA	1.5482e+07
P56480	Atp5f1b	ATP synthase subunit beta, mitochondrial [Mus musculus]	NA	High	NA	9	NA	9	NA	1.19761e+07
Q9D0I9	Rars1	Arginine--tRNA ligase, cytoplasmic [Mus musculus]	NA	High	NA	17	NA	17	NA	9.16348e+06
P05213	Tuba1b	Tubulin alpha-1B chain [Mus musculus]	NA	High	NA	11	NA	4	NA	6.46523e+07
Q9EQD6	K16	Keratin intermediate filament 16a [Mus musculus]	NA	High	NA	12	NA	6	NA	1.11255e+08
B2CSK2	Heat shock protein 1-like protein	Heat shock protein 1-like protein [Mus musculus]	NA	High	NA	8	NA	2	NA	1.76602e+07
A0A2R8VHP3	Gm5478	Predicted pseudogene 5478 [Mus musculus]	NA	High	NA	10	NA	3	NA	9.03037e+07
Q8BU30	Iars1	Isoleucine--tRNA ligase, cytoplasmic [Mus musculus]	NA	High	NA	13	NA	13	NA	7.32754e+06
E9QNP0	Kxd1	KxDL motif-containing protein 1 [Mus musculus]	NA	High	NA	6	NA	6	NA	1.17069e+08
Q61782	Type I epidermal keratin mRNA, 3'end	Type I epidermal keratin mRNA, 3'end (Fragment) [Mus musculus]	NA	High	NA	6	NA	2	NA	2.15427e+06
Q3UHQ6	Dop1b	Protein dopey-2 [Mus musculus]	NA	High	NA	9	NA	9	NA	2.75757e+06
Q921L4	LOC665622	Histone H2B [Mus musculus]	NA	High	NA	4	NA	4	NA	2.60332e+06
G5E829	Atp2b1	Plasma membrane calcium-transporting ATPase 1 [Mus musculus]	NA	High	NA	6	NA	6	NA	1.03051e+06
Q66X01	Nlrp9c	NACHT, LRR and PYD domains-containing protein 9C [Mus musculus]	NA	High	NA	4	NA	2	NA	946444
A2AB79	H2aw	Histone H2A [Mus musculus]	NA	High	NA	1	NA	1	NA	5.97556e+06
Q64516	Gk	Glycerol kinase [Mus musculus]	NA	High	NA	5	NA	5	NA	1.07801e+06
F7CB97	Clip1	CAP-Gly domain-containing linker protein 1 (Fragment) [Mus musculus]	NA	High	NA	6	NA	4	NA	249291
Q9D8C3	Alg13	Putative bifunctional UDP-N-acetylglucosamine transferase and deubiquitinase ALG13 [Mus musculus]	NA	High	NA	5	NA	5	NA	2.34819e+06
B2RXP7	Naa30	Nat12 protein [Mus musculus]	NA	High	NA	4	NA	1	NA	478601
Q8CHT0	Aldh4a1	Delta-1-pyrroline-5-carboxylate dehydrogenase, mitochondrial [Mus musculus]	NA	High	NA	5	NA	5	NA	2.52129e+06
E9Q9C3	Afdn	Afadin [Mus musculus]	NA	High	NA	4	NA	4	NA	671297
Q925I1	Atad3	ATPase family AAA domain-containing protein 3 [Mus musculus]	NA	High	NA	5	NA	5	NA	399014
F8VPV0	Pcnt	Pericentrin [Mus musculus]	NA	High	NA	4	NA	4	NA	947951
Q5FW97	EG433182	Enolase 1, alpha non-neuron [Mus musculus]	NA	High	NA	4	NA	4	NA	1.23996e+06
A0A140LJJ5	Akap13	A-kinase anchor protein 13 [Mus musculus]	NA	High	NA	4	NA	4	NA	358870
Q9Z1S0	Bub1b	Uncharacterized protein [Mus musculus]	NA	High	NA	6	NA	6	NA	1.5806e+06
Q99LC9	Pex6	Peroxisome assembly factor 2 [Mus musculus]	NA	High	NA	4	NA	4	NA	553706
Q9WVM1	Racgap1	Rac GTPase-activating protein 1 [Mus musculus]	NA	High	NA	3	NA	3	NA	335109
Q569Z0	Rpl14-ps1	Ribosomal protein L14 [Mus musculus]	NA	High	NA	5	NA	1	NA	2.82373e+06
S4R1P5	Dst	Dystonin [Mus musculus]	NA	High	NA	4	NA	4	NA	150307
Q3U9P7	Oxct1	Succinyl-CoA:3-ketoacid-coenzyme A transferase [Mus musculus]	NA	High	NA	3	NA	3	NA	985913
P97313	Prkdc	DNA-dependent protein kinase catalytic subunit [Mus musculus]	NA	High	NA	5	NA	5	NA	328182
A0A0G2JFH2	Map4	Microtubule-associated protein 4 [Mus musculus]	NA	High	NA	4	NA	4	NA	492321
Q6A0F1	Cct8	MKIAA0002 protein (Fragment) [Mus musculus]	NA	High	NA	4	NA	4	NA	525800
O08715	Akap1	A-kinase anchor protein 1, mitochondrial [Mus musculus]	NA	High	NA	3	NA	3	NA	305319
Q9D172	Gatd3a	Glutamine amidotransferase-like class 1 domain-containing protein 3A, mitochondrial [Mus musculus]	NA	High	NA	3	NA	3	NA	1.35854e+06
Q6PHQ9	Pabpc4	Polyadenylate-binding protein [Mus musculus]	NA	High	NA	2	NA	1	NA	192474
A0A4E9FT70	IGHG3	IgG3 (Fragment) [Mus musculus]	NA	High	NA	3	NA	1	NA	79921.7
E9PVA8	Gcn1	EIF-2-alpha kinase activator GCN1 [Mus musculus]	NA	High	NA	5	NA	5	NA	614211
Q3UN04	Usp30	Ubiquitin carboxyl-terminal hydrolase 30 [Mus musculus]	NA	High	NA	2	NA	2	NA	418974
Q3TA75	Fxr2	Fragile X mental retardation syndrome-related protein 2 [Mus musculus]	NA	High	NA	4	NA	1	NA	112799
Q99MR8	Mccc1	Methylcrotonoyl-CoA carboxylase subunit alpha, mitochondrial [Mus musculus]	NA	High	NA	2	NA	2	NA	250510
A8IP69	Ywhag	14-3-3 protein gamma subtype [Mus musculus]	NA	High	NA	4	NA	3	NA	1.20975e+06
Q80WE4	Kif20b	Kinesin-like protein KIF20B [Mus musculus]	NA	High	NA	4	NA	4	NA	263246
A0A140LJ04	Zzef1	Zinc finger ZZ-type and EF-hand domain-containing protein 1 [Mus musculus]	NA	High	NA	3	NA	3	NA	291252
F8VPN7	Dock9	Dedicator of cytokinesis protein 9 [Mus musculus]	NA	High	NA	3	NA	3	NA	409442
E9QB02	Mars1	Methionine-tRNA synthetase 1 [Mus musculus]	NA	High	NA	3	NA	3	NA	201525
B1AXZ5	Elavl2	ELAV-like protein [Mus musculus]	NA	High	NA	2	NA	2	NA	853431
Q4U2R1	Herc2	E3 ubiquitin-protein ligase HERC2 [Mus musculus]	NA	High	NA	3	NA	3	NA	73267.2
G3X9G2	Mink1	Misshapen-like kinase 1 [Mus musculus]	NA	High	NA	2	NA	2	NA	269986
Q7TMQ7	Wdr91	WD repeat-containing protein 91 [Mus musculus]	NA	High	NA	3	NA	3	NA	423659
A0A097PUH2	Anti-dection-1 15E2 heavy chain	Anti-dectin-1 15E2 heavy chain [Mus musculus]	NA	High	NA	3	NA	1	NA	663797
B2RXS4	Plxnb2	Plexin-B2 [Mus musculus]	NA	High	NA	3	NA	3	NA	357355
Q3TTM6	Pmpca	Uncharacterized protein [Mus musculus]	NA	High	NA	4	NA	4	NA	993140
P63101	Ywhaz	14-3-3 protein zeta/delta [Mus musculus]	NA	High	NA	3	NA	2	NA	214110
A1L329	Nbr1	Neighbor of Brca1 gene 1 [Mus musculus]	NA	High	NA	2	NA	2	NA	280054
P35922	Fmr1	Synaptic functional regulator FMR1 [Mus musculus]	NA	High	NA	2	NA	1	NA	203854
Q3UPA1	Gna11	Uncharacterized protein [Mus musculus]	NA	High	NA	2	NA	2	NA	591529
Q60751	Igf1r	Insulin-like growth factor 1 receptor [Mus musculus]	NA	High	NA	3	NA	3	NA	112055
Q3TJI7	Yes1	Tyrosine-protein kinase [Mus musculus]	NA	High	NA	3	NA	3	NA	743001
Q9DCC4	Pycr3	Pyrroline-5-carboxylate reductase 3 [Mus musculus]	NA	High	NA	2	NA	2	NA	610094
H7BWZ9	Dop1a	Protein dopey-1 [Mus musculus]	NA	High	NA	2	NA	2	NA	565814
Q3UMF0	Cobll1	Cordon-bleu protein-like 1 [Mus musculus]	NA	High	NA	3	NA	3	NA	182925
A0A0R4J0I6	Acad11	Acyl-CoA dehydrogenase family member 11 [Mus musculus]	NA	High	NA	2	NA	2	NA	211679
Q9D0K3	Rfc2	AAA domain-containing protein [Mus musculus]	NA	High	NA	2	NA	2	NA	131994
B2RQQ7	Cdc42bpb	CDC42 binding protein kinase beta [Mus musculus]	NA	High	NA	3	NA	3	NA	176090
Q91YP2	Nln	Neurolysin, mitochondrial [Mus musculus]	NA	High	NA	3	NA	3	NA	280512
E9QNN1	Dhx9	ATP-dependent RNA helicase A [Mus musculus]	NA	High	NA	2	NA	2	NA	117750
J3QMP9	Cep131	Centrosomal protein of 131 kDa [Mus musculus]	NA	High	NA	2	NA	2	NA	443698
A0A097PUG4	Anti-lox-1 15C4 light chain	Anti-lox-1 15C4 light chain [Mus musculus]	NA	High	NA	2	NA	2	NA	1.06612e+06
P47758	Srprb	Signal recognition particle receptor subunit beta [Mus musculus]	NA	High	NA	1	NA	1	NA	106030
P97807	Fh	Fumarate hydratase, mitochondrial [Mus musculus]	NA	High	NA	2	NA	2	NA	607717
Q9R118	Htra1	Serine protease HTRA1 [Mus musculus]	NA	High	NA	2	NA	2	NA	442181
Q9CRC0	Vkorc1	Vitamin K epoxide reductase complex subunit 1 [Mus musculus]	NA	High	NA	1	NA	1	NA	452731
Q8C605	Pfkp	ATP-dependent 6-phosphofructokinase [Mus musculus]	NA	High	NA	2	NA	2	NA	215444
A8DUK2	Hbbt1	Beta-globin [Mus musculus]	NA	High	NA	2	NA	2	NA	238458
Q3U487	Hectd3	E3 ubiquitin-protein ligase HECTD3 [Mus musculus]	NA	High	NA	2	NA	2	NA	157522
Q3U536	Npm1	Uncharacterized protein [Mus musculus]	NA	High	NA	1	NA	1	NA	419528
P05784	Krt18	Keratin, type I cytoskeletal 18 [Mus musculus]	NA	High	NA	4	NA	2	NA	67880.8
Q80ZM8	Crls1	Cardiolipin synthase (CMP-forming) [Mus musculus]	NA	High	NA	1	NA	1	NA	49991.7
Q3UTC9	Mdm4	Protein Mdm4 [Mus musculus]	NA	High	NA	1	NA	1	NA	84736.9
Q9DCL9	Paics	Multifunctional protein ADE2 [Mus musculus]	NA	High	NA	1	NA	1	NA	311917
V9GWY0	Gm15013	40S ribosomal protein S4 [Mus musculus]	NA	High	NA	2	NA	2	NA	1.54034e+06
B2RRE7	Otud4	OTU domain-containing protein 4 [Mus musculus]	NA	High	NA	2	NA	2	NA	110538
Q3TRK9	Slc16a1	MFS domain-containing protein [Mus musculus]	NA	High	NA	1	NA	1	NA	264138
Q8K212	Pacs1	Phosphofurin acidic cluster sorting protein 1 [Mus musculus]	NA	High	NA	3	NA	3	NA	290062
Q02248	Ctnnb1	Catenin beta-1 [Mus musculus]	NA	High	NA	2	NA	1	NA	93668.5
Q9CYG7	Tomm34	Mitochondrial import receptor subunit TOM34 [Mus musculus]	NA	High	NA	1	NA	1	NA	66229.1
E9Q4Z2	Acacb	Acetyl-CoA carboxylase 2 [Mus musculus]	NA	High	NA	2	NA	2	NA	1
Q3TJ01	Rtcb	RNA-splicing ligase RtcB homolog [Mus musculus]	NA	High	NA	1	NA	1	NA	316507
Q6ZPE2	Sbf1	Myotubularin-related protein 5 [Mus musculus]	NA	High	NA	2	NA	2	NA	215448
P61620	Sec61a1	Protein transport protein Sec61 subunit alpha isoform 1 [Mus musculus]	NA	High	NA	2	NA	2	NA	196622
P80316	Cct5	T-complex protein 1 subunit epsilon [Mus musculus]	NA	High	NA	1	NA	1	NA	404366
Q3UL32	Dnajc7	Uncharacterized protein [Mus musculus]	NA	High	NA	2	NA	2	NA	88093.7
G3X972	Sec24c	Sec24-related gene family, member C (S. cerevisiae) [Mus musculus]	NA	High	NA	1	NA	1	NA	122094
Q6QI06	Rictor	Rapamycin-insensitive companion of mTOR [Mus musculus]	NA	High	NA	2	NA	2	NA	225380
O35405	Pld3	5'-3' exonuclease PLD3 [Mus musculus]	NA	High	NA	2	NA	2	NA	182234
A0A0R4J034	Pdxdc1	Pyridoxal-dependent decarboxylase domain-containing protein 1 [Mus musculus]	NA	High	NA	2	NA	2	NA	207025
Q80Y14	Glrx5	Glutaredoxin-related protein 5, mitochondrial [Mus musculus]	NA	High	NA	1	NA	1	NA	645188
Q8BGS1	Epb41l5	Band 4.1-like protein 5 [Mus musculus]	NA	High	NA	1	NA	1	NA	117315
Q61765	Krt31	Keratin, type I cuticular Ha1 [Mus musculus]	NA	High	NA	3	NA	2	NA	707511
P62071	Rras2	Ras-related protein R-Ras2 [Mus musculus]	NA	High	NA	2	NA	2	NA	1.11834e+06
Q9D3R3	Cep72	Centrosomal protein of 72 kDa [Mus musculus]	NA	High	NA	1	NA	1	NA	315247
Q792Z1	Try10	Trypsin 10 [Mus musculus]	NA	High	NA	1	NA	1	NA	1.91198e+06
Q9CXW4	Rpl11	60S ribosomal protein L11 [Mus musculus]	NA	High	NA	2	NA	2	NA	286909
Q8K592	Amhr2	Anti-Muellerian hormone type-2 receptor [Mus musculus]	NA	High	NA	2	NA	2	NA	29631.9
Q8BHJ6	Serinc5	Serine incorporator 5 [Mus musculus]	NA	High	NA	1	NA	1	NA	569013
A0A068BEQ2	H2-Ke6	H2-K region protein 6 [Mus musculus]	NA	High	NA	2	NA	2	NA	345594
Q3TF14	Ahcy	Adenosylhomocysteinase [Mus musculus]	NA	High	NA	1	NA	1	NA	90603.1
O08648	Map3k4	Mitogen-activated protein kinase kinase kinase 4 [Mus musculus]	NA	High	NA	2	NA	2	NA	152418
Q3U2W5	Lgals8	Galectin (Fragment) [Mus musculus]	NA	High	NA	2	NA	2	NA	128858
Q6PGN3	Dclk2	Serine/threonine-protein kinase DCLK2 [Mus musculus]	NA	High	NA	1	NA	1	NA	75623.2
Q8N9S3	Ahsa2	Activator of 90 kDa heat shock protein ATPase homolog 2 [Mus musculus]	NA	High	NA	1	NA	1	NA	138119
Q3TCH7	Cul4a	Cullin-4A [Mus musculus]	NA	High	NA	2	NA	2	NA	397710
Q8C2Q3	Rbm14	RNA-binding protein 14 [Mus musculus]	NA	High	NA	2	NA	2	NA	161686
Q9D880	Timm50	Mitochondrial import inner membrane translocase subunit TIM50 [Mus musculus]	NA	High	NA	2	NA	2	NA	171435
Q9JJL8	Sars2	Serine--tRNA ligase, mitochondrial [Mus musculus]	NA	High	NA	2	NA	2	NA	1
Q8VDC1	Fyco1	FYVE and coiled-coil domain-containing protein 1 [Mus musculus]	NA	High	NA	1	NA	1	NA	1
Q9JHS4	Clpx	ATP-dependent Clp protease ATP-binding subunit clpX-like, mitochondrial [Mus musculus]	NA	High	NA	2	NA	2	NA	174672
Q9D2Q8	S100a14	Protein S100-A14 [Mus musculus]	NA	High	NA	1	NA	1	NA	59256.1
Q69ZN0	Gda	Guanine deaminase (Fragment) [Mus musculus]	NA	High	NA	1	NA	1	NA	1
Q3TVU9	Dhrs1	Uncharacterized protein [Mus musculus]	NA	High	NA	1	NA	1	NA	189729
Q569X1	Ighg	Ighg protein [Mus musculus]	NA	High	NA	1	NA	1	NA	141740
A0A0A0MQ68	Gcdh	Glutaryl-CoA dehydrogenase, mitochondrial [Mus musculus]	NA	High	NA	1	NA	1	NA	175037
Q3UKC1	Tax1bp1	Tax1-binding protein 1 homolog [Mus musculus]	NA	High	NA	2	NA	2	NA	107128
Q5VCS6	Tdrd5	Tudor domain-containing protein 5 [Mus musculus]	NA	High	NA	2	NA	2	NA	190053
Q3UWM7	Spin1	Uncharacterized protein [Mus musculus]	NA	High	NA	1	NA	1	NA	82666.8
Q9ET26	Rnf114	E3 ubiquitin-protein ligase RNF114 [Mus musculus]	NA	High	NA	1	NA	1	NA	100617
Q6ZWX6	Eif2s1	Eukaryotic translation initiation factor 2 subunit 1 [Mus musculus]	NA	High	NA	1	NA	1	NA	126227
G5E866	Sf3b1	Splicing factor 3B subunit 1 [Mus musculus]	NA	High	NA	2	NA	2	NA	1.11045e+06
O35604	Npc1	NPC intracellular cholesterol transporter 1 [Mus musculus]	NA	High	NA	1	NA	1	NA	1
Q9EPE9	Atp13a1	Manganese-transporting ATPase 13A1 [Mus musculus]	NA	High	NA	1	NA	1	NA	54544.8
Q6A0C7	Rab21	MKIAA0118 protein (Fragment) [Mus musculus]	NA	High	NA	1	NA	1	NA	207267
Q99PU5	Acsbg1	Long-chain-fatty-acid--CoA ligase ACSBG1 [Mus musculus]	NA	High	NA	2	NA	2	NA	409755
Q9DC70	Ndufs7	NADH dehydrogenase [ubiquinone] iron-sulfur protein 7, mitochondrial [Mus musculus]	NA	High	NA	1	NA	1	NA	366765
E9Q6R7	Utrn	Utrophin [Mus musculus]	NA	High	NA	1	NA	1	NA	84027.9
A2AWA9	Rabgap1	Rab GTPase-activating protein 1 [Mus musculus]	NA	High	NA	1	NA	1	NA	275465
P63037	Dnaja1	DnaJ homolog subfamily A member 1 [Mus musculus]	NA	High	NA	2	NA	2	NA	284322
A0A0R4J117	Igsf8	Immunoglobulin superfamily member 8 [Mus musculus]	NA	High	NA	2	NA	2	NA	135013
Q8CGY8	Ogt	UDP-N-acetylglucosamine--peptide N-acetylglucosaminyltransferase 110 kDa subunit [Mus musculus]	NA	High	NA	1	NA	1	NA	263268
O09172	Gclm	Glutamate--cysteine ligase regulatory subunit [Mus musculus]	NA	High	NA	1	NA	1	NA	152249
A0A346I7J8	gag-pol	Putative gag-pol protein [Mus musculus]	NA	High	NA	1	NA	1	NA	1
Q3V0Z8	Ddx5	Uncharacterized protein (Fragment) [Mus musculus]	NA	High	NA	1	NA	1	NA	198384
Q8BVE3	Atp6v1h	V-type proton ATPase subunit H [Mus musculus]	NA	High	NA	1	NA	1	NA	128566
Q3TH73	Ttyh2	Protein tweety homolog 2 [Mus musculus]	NA	High	NA	2	NA	2	NA	1.2668e+06
Q9DCX2	Atp5pd	ATP synthase subunit d, mitochondrial [Mus musculus]	NA	High	NA	1	NA	1	NA	95726.9
Q8C6P8	Zfp57	Zinc finger protein 57 [Mus musculus]	NA	High	NA	1	NA	1	NA	177954
Q0PD56	Rab5b	Rab5B [Mus musculus]	NA	High	NA	2	NA	1	NA	153038
Q91ZW3	Smarca5	SWI/SNF-related matrix-associated actin-dependent regulator of chromatin subfamily A member 5 [Mus musculus]	NA	High	NA	2	NA	2	NA	357620
A0A1S6GWG3	Adrm1	RPN13_C domain-containing protein [Mus musculus]	NA	High	NA	1	NA	1	NA	692043
Q3U9N8	Impdh2	Inosine-5'-monophosphate dehydrogenase [Mus musculus]	NA	High	NA	1	NA	1	NA	203644
Q9ES28	Arhgef7	Rho guanine nucleotide exchange factor 7 [Mus musculus]	NA	High	NA	1	NA	1	NA	85104.9
F8VQC1	Srp72	Signal recognition particle subunit SRP72 [Mus musculus]	NA	High	NA	1	NA	1	NA	100992
C5H0E8	Gm9392	Rap1A-retro1 [Mus musculus]	NA	High	NA	1	NA	1	NA	374746
Q80TM2	Tln1	MKIAA1027 protein (Fragment) [Mus musculus]	NA	High	NA	2	NA	2	NA	1
O89112	Lancl1	Glutathione S-transferase LANCL1 [Mus musculus]	NA	High	NA	1	NA	1	NA	66446
A2AE89	Gstm1	Glutathione S-transferase Mu 1 [Mus musculus]	NA	High	NA	1	NA	1	NA	509632
Q3U0S1	Parp12	Uncharacterized protein [Mus musculus]	NA	High	NA	1	NA	1	NA	95697.1
F8VPU2	Farp1	FERM, ARHGEF and pleckstrin domain-containing protein 1 [Mus musculus]	NA	High	NA	1	NA	1	NA	53257.9
Q8K370	Acad10	Acyl-CoA dehydrogenase family member 10 [Mus musculus]	NA	High	NA	2	NA	2	NA	293238
Q7TSC1	Prrc2a	Protein PRRC2A [Mus musculus]	NA	High	NA	1	NA	1	NA	1
Q6PDY2	Ado	2-aminoethanethiol dioxygenase [Mus musculus]	NA	High	NA	1	NA	1	NA	1
Q3UWY1	Oog3	Oogenesin-3 [Mus musculus]	NA	High	NA	1	NA	1	NA	42738.3
A0A3B2WCN9	Tjp2	Tight junction protein ZO-2 [Mus musculus]	NA	High	NA	1	NA	1	NA	1
P70335	Rock1	Rho-associated protein kinase 1 [Mus musculus]	NA	High	NA	2	NA	2	NA	119147
Q62261	Sptbn1	Spectrin beta chain, non-erythrocytic 1 [Mus musculus]	NA	High	NA	2	NA	2	NA	207115
Q9Z1G4	Atp6v0a1	V-type proton ATPase 116 kDa subunit a isoform 1 [Mus musculus]	NA	High	NA	1	NA	1	NA	122660
P60766	Cdc42	Cell division control protein 42 homolog [Mus musculus]	NA	High	NA	1	NA	1	NA	231371
A2AM97	Rpl10	Ribosomal protein 10 [Mus musculus]	NA	High	NA	1	NA	1	NA	201141
A0A5F8MPK9	Sacm1l	Phosphatidylinositide phosphatase SAC1 [Mus musculus]	NA	High	NA	1	NA	1	NA	140262
A6PWD2	Fhad1	Forkhead-associated domain-containing protein 1 [Mus musculus]	NA	High	NA	1	NA	1	NA	1.28938e+06
Q5BL07	Pex1	Peroxisome biogenesis factor 1 [Mus musculus]	NA	High	NA	1	NA	1	NA	81295.4
Q6NXJ0	Wwc2	Protein WWC2 [Mus musculus]	NA	High	NA	1	NA	1	NA	102027
Q3U399	Slc35b2	Uncharacterized protein [Mus musculus]	NA	High	NA	1	NA	1	NA	88550.7
Q3UWK9	Ftdc1	Ferritin [Mus musculus]	NA	High	NA	1	NA	1	NA	97916.5
Q80U93	Nup214	Nuclear pore complex protein Nup214 [Mus musculus]	NA	High	NA	1	NA	1	NA	53221.9
A0A1B0GSG5	Rnh1	Ribonuclease inhibitor [Mus musculus]	NA	High	NA	1	NA	1	NA	1
A2AS98	Nckap1	Nck-associated protein 1 [Mus musculus]	NA	High	NA	1	NA	1	NA	69252
Q8R418	Dicer1	Endoribonuclease Dicer [Mus musculus]	NA	High	NA	1	NA	1	NA	240208
Q2TPA8	Hsdl2	Hydroxysteroid dehydrogenase-like protein 2 [Mus musculus]	NA	High	NA	2	NA	2	NA	126581
B2RR83	Ythdc2	3'-5' RNA helicase YTHDC2 [Mus musculus]	NA	High	NA	1	NA	1	NA	40122.4
O70435	Psma3	Proteasome subunit alpha type-3 [Mus musculus]	NA	High	NA	1	NA	1	NA	185696
Q91Z53	Grhpr	Glyoxylate reductase/hydroxypyruvate reductase [Mus musculus]	NA	High	NA	1	NA	1	NA	135704
Q8VBZ3	Clptm1	Cleft lip and palate transmembrane protein 1 homolog [Mus musculus]	NA	High	NA	1	NA	1	NA	1
E9PZP8	Herc1	HECT and RLD domain-containing E3 ubiquitin protein ligase family member 1 [Mus musculus]	NA	High	NA	1	NA	1	NA	53268
A0A3Q4EGK3	Ltbp1	Latent-transforming growth factor beta-binding protein 1 [Mus musculus]	NA	High	NA	1	NA	1	NA	76594.4
Q3TGG2	Atxn2l	Ataxin-2-like protein [Mus musculus]	NA	High	NA	1	NA	1	NA	80883.5
A0A0R4J0P1	Acad8	Isobutyryl-CoA dehydrogenase, mitochondrial [Mus musculus]	NA	High	NA	1	NA	1	NA	62724.8
Q9CXT8	Pmpcb	Mitochondrial-processing peptidase subunit beta [Mus musculus]	NA	High	NA	1	NA	1	NA	174180
Q810V8	Rps6ka1	Rps6ka1 protein (Fragment) [Mus musculus]	NA	High	NA	1	NA	1	NA	43506.8
Q3TVK3	Dnpep	Aspartyl aminopeptidase [Mus musculus]	NA	High	NA	1	NA	1	NA	1
H7BX49	Wdr90	WD repeat-containing protein 90 [Mus musculus]	NA	High	NA	1	NA	1	NA	89998.6
Q3TJD4	Atp5pb	Uncharacterized protein [Mus musculus]	NA	High	NA	1	NA	1	NA	196486
P58742	Aaas	Aladin [Mus musculus]	NA	High	NA	1	NA	1	NA	73095.8
Q5DTW7	Resf1	Retroelement silencing factor 1 [Mus musculus]	NA	High	NA	1	NA	1	NA	146555
Q8CDG1	Piwil2	Piwi-like protein 2 [Mus musculus]	NA	High	NA	1	NA	1	NA	1
Q8C788	Snx18	Sorting nexin [Mus musculus]	NA	High	NA	1	NA	1	NA	127184
Q62266	Sprr1a	Cornifin-A [Mus musculus]	NA	High	NA	1	NA	1	NA	2.46639e+06
Q3U944	Lman1	L-type lectin-like domain-containing protein [Mus musculus]	NA	High	NA	1	NA	1	NA	103345
E9Q9B3	Spryd3	SPRY domain-containing 3 [Mus musculus]	NA	High	NA	1	NA	1	NA	149883
Q3UYM8	Plp1	Uncharacterized protein [Mus musculus]	NA	High	NA	1	NA	1	NA	97471.5
Q3UND0	Skap2	Src kinase-associated phosphoprotein 2 [Mus musculus]	NA	High	NA	1	NA	1	NA	93345.7
P53702	Hccs	Cytochrome c-type heme lyase [Mus musculus]	NA	High	NA	1	NA	1	NA	1
F6QC57	Ubr3	E3 ubiquitin-protein ligase [Mus musculus]	NA	High	NA	1	NA	1	NA	1
P15920	Atp6v0a2	V-type proton ATPase 116 kDa subunit a isoform 2 [Mus musculus]	NA	High	NA	1	NA	1	NA	47997.9
Q6PR54	Rif1	Telomere-associated protein RIF1 [Mus musculus]	NA	High	NA	1	NA	1	NA	69325
Q3V1Z7	Ddx1	Uncharacterized protein [Mus musculus]	NA	High	NA	1	NA	1	NA	242103
E9QP99	Golga3	Golgin subfamily A member 3 [Mus musculus]	NA	High	NA	1	NA	1	NA	104242
Q3UGY8	Arfgef3	Brefeldin A-inhibited guanine nucleotide-exchange protein 3 [Mus musculus]	NA	High	NA	1	NA	1	NA	56914.4
Q8VEG6	Cnot6l	CCR4-NOT transcription complex subunit 6-like [Mus musculus]	NA	High	NA	1	NA	1	NA	1
Q9D786	Haus5	HAUS augmin-like complex subunit 5 [Mus musculus]	NA	High	NA	1	NA	1	NA	1
A5D6P3	Abcc1	ATP-binding cassette, sub-family C (CFTR/MRP), member 1 [Mus musculus]	NA	High	NA	1	NA	1	NA	194700
B3V097	Cstf2	BetaCstF-64 variant 3 [Mus musculus]	NA	High	NA	1	NA	1	NA	54098.6
P33175	Kif5a	Kinesin heavy chain isoform 5A [Mus musculus]	NA	High	NA	1	NA	1	NA	284042
Q3UM57	Cand2	TIP120 domain-containing protein [Mus musculus]	NA	High	NA	1	NA	1	NA	1
Q7TPW6	Slc25a20	Solute carrier family 25 (Mitochondrial carnitine/acylcarnitine translocase), member 20 [Mus musculus]	NA	High	NA	1	NA	1	NA	125088
Q8BFY9	Tnpo1	Transportin-1 [Mus musculus]	NA	High	NA	1	NA	1	NA	174633
P97329	Kif20a	Kinesin-like protein KIF20A [Mus musculus]	NA	High	NA	1	NA	1	NA	1
Q00993	Axl	Tyrosine-protein kinase receptor UFO [Mus musculus]	NA	High	NA	1	NA	1	NA	80349.5
A0T1J8	Lmo7	LIM domain only 7 [Mus musculus]	NA	High	NA	1	NA	1	NA	169495
M1VMF6	Mta1	Metastasis-associated protein MTA1 isoform 9 [Mus musculus]	NA	High	NA	1	NA	1	NA	151259
Q8R2Q8	Bst2	Bone marrow stromal antigen 2 [Mus musculus]	NA	High	NA	1	NA	1	NA	88085.2
D3YUP1	Carm1	Histone-arginine methyltransferase CARM1 [Mus musculus]	NA	High	NA	1	NA	1	NA	61296.1
Q76I26	Methig1	Methyltransferase hypoxia-inducible domain-containing 1 [Mus musculus]	NA	High	NA	1	NA	1	NA	395016
Q8CC88	Vwa8	Von Willebrand factor A domain-containing protein 8 [Mus musculus]	NA	High	NA	1	NA	1	NA	80894.7
Q14CH7	Aars2	Alanine--tRNA ligase, mitochondrial [Mus musculus]	NA	High	NA	1	NA	1	NA	1
Q9Z1F9	Uba2	SUMO-activating enzyme subunit 2 [Mus musculus]	NA	High	NA	1	NA	1	NA	69171.2
Q9JKB3	Ybx3	Y-box-binding protein 3 [Mus musculus]	NA	High	NA	1	NA	1	NA	44469.6
P38060	Hmgcl	Hydroxymethylglutaryl-CoA lyase, mitochondrial [Mus musculus]	NA	High	NA	1	NA	1	NA	101229
Q91YR7	Prpf6	Pre-mRNA-processing factor 6 [Mus musculus]	NA	High	NA	1	NA	1	NA	51549.2
Q569X8	Nup107	Nuclear pore complex protein [Mus musculus]	NA	High	NA	1	NA	1	NA	44344
Q6P5F7	Ttyh3	Protein tweety homolog 3 [Mus musculus]	NA	High	NA	1	NA	1	NA	64313
Q6UL10	Ahnak	Ahnak protein (Fragment) [Mus musculus]	NA	High	NA	1	NA	1	NA	53725.9
E9PYP2	Nbeal1	Neurobeachin-like 1 [Mus musculus]	NA	High	NA	1	NA	1	NA	1
Q8BIL5	Hook1	Protein Hook homolog 1 [Mus musculus]	NA	High	NA	1	NA	1	NA	383229
A0A0A6YX40	Igsf3	Immunoglobulin superfamily member 3 [Mus musculus]	NA	High	NA	1	NA	1	NA	60948.3
Q8VHR5	Gatad2b	Transcriptional repressor p66-beta [Mus musculus]	NA	High	NA	1	NA	1	NA	38159.5
Q61102	Abcb7	ATP-binding cassette sub-family B member 7, mitochondrial [Mus musculus]	NA	High	NA	1	NA	1	NA	167953
Q3UPD0	Scfd2	Uncharacterized protein [Mus musculus]	NA	High	NA	1	NA	1	NA	114622
Q3UKX3	Stau1	Uncharacterized protein (Fragment) [Mus musculus]	NA	High	NA	1	NA	1	NA	97903.2
G3UWQ7	Prc1	Protein regulator of cytokinesis 1 [Mus musculus]	NA	High	NA	1	NA	1	NA	75359.6
Q9WV91	Ptgfrn	Prostaglandin F2 receptor negative regulator [Mus musculus]	NA	High	NA	1	NA	1	NA	185651
Q3TC46	Patl1	Protein PAT1 homolog 1 [Mus musculus]	NA	High	NA	1	NA	1	NA	1
F6R7E8	Gm2663	Predicted gene 2663 [Mus musculus]	NA	High	NA	1	NA	1	NA	1
Q6ZPH4	Rangap1	MKIAA1835 protein (Fragment) [Mus musculus]	NA	High	NA	1	NA	1	NA	67120.3
Q68FH0	Pkp4	Plakophilin-4 [Mus musculus]	NA	High	NA	1	NA	1	NA	192719
Q3U2U4	Mrps5	S5 DRBM domain-containing protein [Mus musculus]	NA	High	NA	1	NA	1	NA	53636.2
Q9JMK2	Csnk1e	Casein kinase I isoform epsilon [Mus musculus]	NA	High	NA	1	NA	1	NA	148699
F8WH69	Ncf1	Neutrophil cytosol factor 1 [Mus musculus]	NA	High	NA	1	NA	1	NA	1
Q8BXW8	Uvrag	Uncharacterized protein [Mus musculus]	NA	High	NA	1	NA	1	NA	1
Q6P1G0	Heatr6	HEAT repeat-containing protein 6 [Mus musculus]	NA	High	NA	1	NA	1	NA	94381.7
Q9D6M3	Slc25a22	Mitochondrial glutamate carrier 1 [Mus musculus]	NA	High	NA	1	NA	1	NA	120411
Q3U3N7	St13	TPR_REGION domain-containing protein [Mus musculus]	NA	High	NA	1	NA	1	NA	1
Q91WS7	Depdc7	DEP domain-containing protein 7 [Mus musculus]	NA	High	NA	1	NA	1	NA	104715
Q69ZD1	Exoc4	MKIAA1699 protein (Fragment) [Mus musculus]	NA	High	NA	1	NA	1	NA	1
Q5U458	Dnajc11	DnaJ homolog subfamily C member 11 [Mus musculus]	NA	High	NA	1	NA	1	NA	88623.8
Q8BMI0	Fbxo38	F-box only protein 38 [Mus musculus]	NA	High	NA	1	NA	1	NA	1
Q4FJP3	Nras	Nras protein [Mus musculus]	NA	High	NA	1	NA	1	NA	114041
A0A0R4J0L5	Cog6	Conserved oligomeric Golgi complex subunit 6 [Mus musculus]	NA	High	NA	1	NA	1	NA	45130.3
E9PY58	Clpb	Caseinolytic peptidase B protein homolog [Mus musculus]	NA	High	NA	1	NA	1	NA	118905
Q8R123	Flad1	FAD synthase [Mus musculus]	NA	High	NA	1	NA	1	NA	106044
G3X9P6	Obox5	Oocyte-specific homeobox 5 [Mus musculus]	NA	High	NA	1	NA	1	NA	39171.2
G3X975	Cars2	Probable cysteine--tRNA ligase, mitochondrial [Mus musculus]	NA	High	NA	1	NA	1	NA	245269
Q3TZ32	Aars	AA_TRNA_LIGASE_II_ALA domain-containing protein [Mus musculus]	NA	High	NA	1	NA	1	NA	53028.7
Q91YT0	Ndufv1	NADH dehydrogenase [ubiquinone] flavoprotein 1, mitochondrial [Mus musculus]	NA	High	NA	1	NA	1	NA	103049
Q3U0P5	Entpd6	Ectonucleoside triphosphate diphosphohydrolase 6 [Mus musculus]	NA	High	NA	1	NA	1	NA	42363.2
Q3ULA2	Btrc	F-box/WD repeat-containing protein 1A [Mus musculus]	NA	High	NA	1	NA	1	NA	88064.5
Q0VGU8	Bpifa6	BPI fold-containing family A, member 6 [Mus musculus]	NA	High	NA	1	NA	1	NA	1.69437e+06
A0A1B0GS68	Gm45713	Predicted gene 45713 [Mus musculus]	NA	High	NA	1	NA	1	NA	203157
Q8BZ36	Rint1	RAD50-interacting protein 1 [Mus musculus]	NA	High	NA	1	NA	1	NA	102639
A2ADH1	Magt1	Magnesium transporter protein 1 [Mus musculus]	NA	High	NA	1	NA	1	NA	93619.1
G3X9H5	Htt	Huntingtin [Mus musculus]	NA	High	NA	1	NA	1	NA	38728.6
Q3UK08	Tsg101	Uncharacterized protein [Mus musculus]	NA	High	NA	1	NA	1	NA	164268
A8DUV3	Hbat1	Alpha-globin [Mus musculus]	NA	High	NA	1	NA	1	NA	43050.1
Q3UJW9	Akr1a1	Aldo_ket_red domain-containing protein [Mus musculus]	NA	High	NA	1	NA	1	NA	43177.4
Q9Z1E4	Gys1	Glycogen [starch] synthase, muscle [Mus musculus]	NA	High	NA	1	NA	1	NA	62038.1
A0A0G2JEX1	Nexn	Nexilin [Mus musculus]	NA	High	NA	1	NA	1	NA	1
P42227	Stat3	Signal transducer and activator of transcription 3 [Mus musculus]	NA	High	NA	1	NA	1	NA	1
P97930	Dtymk	Thymidylate kinase [Mus musculus]	NA	High	NA	1	NA	1	NA	47830.1
Q3TDS7	Capn5	Calpain catalytic domain-containing protein [Mus musculus]	NA	High	NA	1	NA	1	NA	63132.4
Q99JZ0	Sdcbp2	Syntenin-2 [Mus musculus]	NA	High	NA	1	NA	1	NA	107428
Q61033	Tmpo	Lamina-associated polypeptide 2, isoforms alpha/zeta [Mus musculus]	NA	High	NA	1	NA	1	NA	70188.6
A6ZI44	Aldoa	Fructose-bisphosphate aldolase [Mus musculus]	NA	High	NA	1	NA	1	NA	160900
Q01405	Sec23a	Protein transport protein Sec23A [Mus musculus]	NA	High	NA	1	NA	1	NA	110039
B0V2P5	Dmxl2	DmX-like protein 2 [Mus musculus]	NA	High	NA	1	NA	1	NA	33084.8
F8VPY0	Bnc1	Zinc finger protein basonuclin-1 [Mus musculus]	NA	High	NA	1	NA	1	NA	1
P08226	Apoe	Apolipoprotein E [Mus musculus]	NA	High	NA	1	NA	1	NA	203108
Q8VCW8	Acsf2	Medium-chain acyl-CoA ligase ACSF2, mitochondrial [Mus musculus]	NA	High	NA	1	NA	1	NA	81395.1
G3X9Q6	Larp4	La-related protein 4 [Mus musculus]	NA	High	NA	1	NA	1	NA	176037
Q0VGY8	Tanc1	Protein TANC1 [Mus musculus]	NA	High	NA	1	NA	1	NA	153008
B9EIT9	Khdc1c	KH domain containing 1C [Mus musculus]	NA	High	NA	1	NA	1	NA	386917
F8VQ05	Fryl	FRY-like transcription coactivator [Mus musculus]	NA	High	NA	1	NA	1	NA	865352
Q3UWQ2	Btg4	Uncharacterized protein [Mus musculus]	NA	High	NA	1	NA	1	NA	1
F8WIJ5	Ddhd1	Phospholipase DDHD1 [Mus musculus]	NA	High	NA	1	NA	1	NA	41813.3
P51175	Ppox	Protoporphyrinogen oxidase [Mus musculus]	NA	High	NA	1	NA	1	NA	209229
E9QMN5	Gatad2a	Transcriptional repressor p66 alpha [Mus musculus]	NA	High	NA	1	NA	1	NA	55342.5
P30416	Fkbp4	Peptidyl-prolyl cis-trans isomerase FKBP4 [Mus musculus]	NA	Medium	NA	1	NA	1	NA	49853.4
Q61687	Atrx	Transcriptional regulator ATRX [Mus musculus]	NA	Medium	NA	1	NA	1	NA	1
Q80Y75	Dnajb13	DnaJ homolog subfamily B member 13 [Mus musculus]	NA	Medium	NA	1	NA	1	NA	1
A2A690	Tanc2	Protein TANC2 [Mus musculus]	NA	Medium	NA	1	NA	1	NA	289785
Q14DP3	Lars2	Leucyl-tRNA synthetase, mitochondrial [Mus musculus]	NA	Medium	NA	1	NA	1	NA	62380.3
E9QM77	Atxn2	Ataxin-2 [Mus musculus]	NA	Medium	NA	1	NA	1	NA	73031
Q8BGC4	Zadh2	Prostaglandin reductase-3 [Mus musculus]	NA	Medium	NA	1	NA	1	NA	34078.4
F6T4M4	Srrm1	Serine/arginine repetitive matrix protein 1 (Fragment) [Mus musculus]	NA	Medium	NA	1	NA	1	NA	1.18755e+09
B7ZNK9	Spata5	Spata5 protein [Mus musculus]	NA	Medium	NA	1	NA	1	NA	65975.9
Q3UXP2	Ruvbl2	RuvB-like helicase [Mus musculus]	NA	Medium	NA	1	NA	1	NA	114305
E9QMF5	Nav3	Neuron navigator 3 [Mus musculus]	NA	Medium	NA	1	NA	1	NA	264679
O35099	Map3k5	Mitogen-activated protein kinase kinase kinase 5 [Mus musculus]	NA	Medium	NA	1	NA	1	NA	1
O09111	Ndufb11	NADH dehydrogenase [ubiquinone] 1 beta subcomplex subunit 11, mitochondrial [Mus musculus]	NA	Medium	NA	1	NA	1	NA	332762
Q8K2Q7	Brox	BRO1 domain-containing protein BROX [Mus musculus]	NA	Medium	NA	1	NA	1	NA	255185
Q01098	Grin2c	Glutamate receptor ionotropic, NMDA 2C [Mus musculus]	NA	Medium	NA	1	NA	1	NA	1
Q61527	Erbb4	Receptor tyrosine-protein kinase erbB-4 [Mus musculus]	NA	Medium	NA	1	NA	1	NA	105349
Q8BLD9	Drd5	D(1B) dopamine receptor [Mus musculus]	NA	Medium	NA	1	NA	1	NA	142503
A0A158SIT8	Pelp1	Proline, glutamic acid and leucine rich protein 1 [Mus musculus]	NA	Medium	NA	1	NA	1	NA	92171.1
P61750	Arf4	ADP-ribosylation factor 4 [Mus musculus]	NA	Medium	NA	1	NA	1	NA	429523
Q8BKC5	Ipo5	Importin-5 [Mus musculus]	NA	Medium	NA	1	NA	1	NA	1
Q6ZQI3	Mlec	Malectin [Mus musculus]	NA	Medium	NA	1	NA	1	NA	36496.7
Q3UHC1	Rapgef1	Rap guanine nucleotide exchange factor (GEF) 1 [Mus musculus]	NA	Medium	NA	1	NA	1	NA	1
Q6P2K2	Acot2	Acyl-CoA thioesterase 2 [Mus musculus]	NA	Medium	NA	1	NA	1	NA	57369.2
A6H8H2	Dennd4c	DENN domain-containing protein 4C [Mus musculus]	NA	Medium	NA	1	NA	1	NA	1.36792e+06
Q6RHW0	Krt9	Keratin, type I cytoskeletal 9 [Mus musculus]	NA	Medium	NA	1	NA	1	NA	4.69021e+06
A0A2I3BQV5	Xpo7	Exportin-7 [Mus musculus]	NA	Medium	NA	1	NA	1	NA	1
Q99KW3	Triobp	TRIO and F-actin-binding protein [Mus musculus]	NA	Medium	NA	1	NA	1	NA	72621.7
E9PYQ0	Rsph10b	Radial spoke head 10 homolog B (Chlamydomonas) [Mus musculus]	NA	Medium	NA	1	NA	1	NA	292938
Q571B0	Tm9sf3	Transmembrane 9 superfamily member (Fragment) [Mus musculus]	NA	Medium	NA	1	NA	1	NA	1
Q80TX5	Mcm3ap	MKIAA0572 protein (Fragment) [Mus musculus]	NA	Medium	NA	1	NA	1	NA	1
Q6P5D3	Dhx57	Putative ATP-dependent RNA helicase DHX57 [Mus musculus]	NA	Medium	NA	1	NA	1	NA	1
Q8BPY9	Fignl1	Fidgetin-like protein 1 [Mus musculus]	NA	Medium	NA	1	NA	1	NA	272154
Q3UH60	Dip2b	Disco-interacting protein 2 homolog B [Mus musculus]	NA	Medium	NA	1	NA	1	NA	71513.5
Q922G2	Fam76a	Protein FAM76A [Mus musculus]	NA	Medium	NA	1	NA	1	NA	121287
A0A140T8T4	Rpl9-ps6	Ribosomal protein L9, pseudogene 6 [Mus musculus]	NA	Medium	NA	1	NA	1	NA	520316
Q3UIK0	Mybpc3	Myosin-binding protein C, cardiac-type [Mus musculus]	NA	Medium	NA	1	NA	1	NA	41360.2
A0A0R4J092	Manba	Beta-mannosidase [Mus musculus]	NA	Medium	NA	1	NA	1	NA	1
B9EJA4	Clasp2	Clasp2 protein [Mus musculus]	NA	Medium	NA	1	NA	1	NA	34150.3
Q6VGS5	Ccdc88c	Protein Daple [Mus musculus]	NA	Medium	NA	1	NA	1	NA	35052.9
Q8BX22	Sall4	Sal-like protein 4 [Mus musculus]	NA	Medium	NA	1	NA	1	NA	58407.2
Q80ZI9	Wdr1	WD repeat domain 1 (Fragment) [Mus musculus]	NA	Medium	NA	1	NA	1	NA	1
Q99MM1	Tnfrsf25	WSL-1-like protein [Mus musculus]	NA	Medium	NA	1	NA	1	NA	472943
Q3UJV2	Capza1	F-actin-capping protein subunit alpha [Mus musculus]	NA	Medium	NA	1	NA	1	NA	91708.1
P35235	Ptpn11	Tyrosine-protein phosphatase non-receptor type 11 [Mus musculus]	NA	Medium	NA	1	NA	1	NA	366225
Q9Z179	Shcbp1	SHC SH2 domain-binding protein 1 [Mus musculus]	NA	Medium	NA	1	NA	1	NA	109503
E9PXP7	Ston2	Stonin-2 [Mus musculus]	NA	Medium	NA	1	NA	1	NA	1
P55200	Kmt2a	Histone-lysine N-methyltransferase 2A [Mus musculus]	NA	Medium	NA	1	NA	1	NA	232862
F6XJP7	Pcsk6	Proprotein convertase subtilisin/kexin type 6 [Mus musculus]	NA	Medium	NA	1	NA	1	NA	145720
Q3TYK4	Prkar1a	Uncharacterized protein [Mus musculus]	NA	Medium	NA	1	NA	1	NA	56878.3
A0A1Y7VNZ6	Mark3	Non-specific serine/threonine protein kinase [Mus musculus]	NA	Medium	NA	1	NA	1	NA	39260.8
Q9D1H7	Get4	Golgi to ER traffic protein 4 homolog [Mus musculus]	NA	Medium	NA	1	NA	1	NA	116099
E9PX52	Asap2	Arf-GAP with SH3 domain, ANK repeat and PH domain-containing protein 2 [Mus musculus]	NA	Medium	NA	1	NA	1	NA	1.1963e+08
Q9WVJ2	Psmd13	26S proteasome non-ATPase regulatory subunit 13 [Mus musculus]	NA	Medium	NA	1	NA	1	NA	150240
Q5PR73	Diras2	GTP-binding protein Di-Ras2 [Mus musculus]	NA	Medium	NA	1	NA	1	NA	1
O09117	Sypl1	Synaptophysin-like protein 1 [Mus musculus]	NA	Medium	NA	1	NA	1	NA	50465.5
Q3TPZ2	Plk1	Serine/threonine-protein kinase PLK [Mus musculus]	NA	Medium	NA	1	NA	1	NA	60840.9
Q569L8	Cenpj	Centromere protein J [Mus musculus]	NA	Medium	NA	1	NA	1	NA	1
Q9EP97	Senp3	Sentrin-specific protease 3 [Mus musculus]	NA	Medium	NA	1	NA	1	NA	1
P10639	Txn	Thioredoxin [Mus musculus]	NA	Medium	NA	1	NA	1	NA	113533
Q80TP8	Csde1	Uncharacterized protein [Mus musculus]	NA	Medium	NA	1	NA	1	NA	35327.8
Q3UPI1	GaskbB	Golgi-associated kinase 1B [Mus musculus]	NA	Medium	NA	1	NA	1	NA	61147.8
Q9Z2A7	Dgat1	Diacylglycerol O-acyltransferase 1 [Mus musculus]	NA	Medium	NA	1	NA	1	NA	47914.6
A0A0U1RPA0	Plekha7	Pleckstrin homology domain-containing family A member 7 (Fragment) [Mus musculus]	NA	Medium	NA	1	NA	1	NA	27028.7
A0A1Y7VM56	Sirt5	NAD-dependent protein deacylase sirtuin-5, mitochondrial [Mus musculus]	NA	Medium	NA	1	NA	1	NA	90752.4

## Sheet: Control Group
Table S1 Mass spectrometric data of control groups
Accession	Symbol	Description	Protein FDR Confidence: Combined		Peptides		Unique Peptides		Abundance
			Rep_1	Rep_2	Rep_1	Rep_2	Rep_1	Rep_2	Rep_1	Rep_2
Q9JHU4	Dync1h1	Cytoplasmic dynein 1 heavy chain 1 [Mus musculus]	High	High	168	54	168	54	3.77148e+08	3.45595e+07
Q8VDD5	Myh9	Myosin-9 [Mus musculus]	High	High	104	71	87	58	7.75085e+08	1.40938e+08
A0A2R8VHF9	Myh11	PREDICTED: myosin-11 isoform X1 [Mus musculus]	High	High	89	49	73	1	2.14219e+08	512255
Q9R1M5	Nlrp5	NACHT, LRR and PYD domains-containing protein 5 isoform a [Mus musculus]	High	High	34	33	34	33	1.01742e+09	1.15504e+08
Q80X90	Flnb	Filamin-B isoform a [Mus musculus]	High	High	59	31	55	30	1.69841e+08	1.42653e+07
G3X9Y9	Myo5b	PREDICTED: unconventional myosin-Vb isoform X1 [Mus musculus]	High	High	53	20	47	16	1.52448e+08	1.90847e+07
E9Q8T1	Tacc2	PREDICTED: transforming acidic coiled-coil-containing protein 2 isoform X17 [Mus musculus]	High	High	50	29	50	18	7.84454e+07	1.92426e+07
A2AN08	Ubr4	E3 ubiquitin-protein ligase UBR4 [Mus musculus]	High	High	80	27	80	27	1.28705e+08	8.92475e+06
Q7TQD7	Myo1b	PREDICTED: unconventional myosin-Ib isoform X1 [Mus musculus]	High	High	43	27	43	27	262090989	3.54555e+07
P63017	Hspa8	Heat shock cognate 71 kDa protein [Mus musculus]	High	High	29	30	19	18	7.8532e+08	2.55634e+08
P20239	Zp2	Zona pellucida sperm-binding protein 2 preproprotein [Mus musculus]	High	High	30	22	30	22	1.90131e+10	9.57577e+09
Q3UH59	Myh10	PREDICTED: myosin-10 isoform X1 [Mus musculus]	High	High	46	29	30	17	2.85229e+07	5.84877e+06
P70398	Usp9x	PREDICTED: probable ubiquitin carboxyl-terminal hydrolase FAF-X isoform X1 [Mus musculus]	High	High	49	9	48	9	6.56156e+07	8.45089e+06
B2RRX1	Actb	Actin, cytoplasmic 1 [Mus musculus]	High	High	18	23	5	8	8.62051e+08	3.65598e+08
E9Q3P4	Cenpf	Centromere protein F [Mus musculus]	High	High	55	49	55	49	5.74539e+07	2.77354e+07
Q8BL66	Eea1	PREDICTED: early endosome antigen 1 isoform X2 [Mus musculus]	High	High	46	43	46	43	1.05941e+08	4.25793e+07
Q2YDW0	Immt	PREDICTED: MICOS complex subunit Mic60 isoform X3 [Mus musculus]	High	High	35	16	1	3	538886	1.9728e+06
Q6B966	Nlrp14	NACHT, LRR and PYD domains-containing protein 14 [Mus musculus]	High	High	36	32	36	32	8.64533e+08	3.75974e+08
Q7TSJ0	Dnmt1	PREDICTED: DNA (cytosine-5)-methyltransferase 1 isoform X1 [Mus musculus]	High	High	37	18	37	18	1.16152e+08	1.24347e+07
L7N1W9	Nlrp4f	NACHT, LRR and PYD domains-containing protein 4F [Mus musculus]	High	High	28	27	18	25	6.26929e+08	7.9464e+07
Q7TMM9	Tubb2a	Tubulin beta-2A chain [Mus musculus]	High	High	19	20	2	2	3.48046e+08	6.9485e+06
Q9CWF2	Tubb2b	Tubulin beta-2B chain [Mus musculus]	High	High	18	20	1	2	2.86487e+06	590459
G3X922	Dnajc13	PREDICTED: dnaJ homolog subfamily C member 13 isoform X1 [Mus musculus]	High	High	44	18	44	18	4.63029e+07	3.5606e+06
Q8BTM8	Flna	PREDICTED: filamin-A isoform X1 [Mus musculus]	High	High	39	28	35	28	2.49208e+07	1.41032e+07
P99024	Tubb5	Tubulin beta-5 chain [Mus musculus]	High	High	18	21	4	3	2.83842e+07	3.02347e+07
Q8VDF2	Uhrf1	E3 ubiquitin-protein ligase UHRF1 isoform A [Mus musculus]	High	High	23	25	23	25	1.40982e+08	1.28295e+08
Q6ZQK2	Iqgap1	PREDICTED: ras GTPase-activating-like protein IQGAP1 isoform X1 [Mus musculus]	High	High	34	9	31	7	4.07921e+07	4.1238e+06
A2A5N3	Pabpc1l	Polyadenylate-binding protein 1-like [Mus musculus]	High	High	22	16	22	15	1.80674e+08	2.65577e+07
P68372	Tubb4b	Tubulin beta-4B chain [Mus musculus]	High	High	18	21	2	3	1.07538e+08	6.15986e+07
G5E896	Edc4	PREDICTED: enhancer of mRNA-decapping protein 4 isoform X1 [Mus musculus]	High	High	27	12	27	12	2.9012e+07	9.07817e+06
B9EIU1	Eprs	PREDICTED: bifunctional glutamate/proline--tRNA ligase isoform X1 [Mus musculus]	High	High	28	25	28	25	6.01928e+07	3.57695e+07
Q6ZQ08	Cnot1	PREDICTED: CCR4-NOT transcription complex subunit 1 isoform X1 [Mus musculus]	High	High	36	11	36	11	2.38155e+07	2.38374e+06
F8VQB6	Myo10	Unconventional myosin-X isoform 1 [Mus musculus]	High	High	36	16	35	15	6.02168e+07	8.14312e+06
E9Q557	Dsp	Desmoplakin [Mus musculus]	High	High	36	25	36	25	6.72515e+07	1.84037e+07
E9Q3X0	Mvp	Major vault protein [Mus musculus]	High	High	24	12	24	12	6.31976e+07	5.9706e+06
Q6PDI5	Ecpas	Proteasome-associated protein ECM29 homolog isoform 1 [Mus musculus]	High	High	31	6	31	6	2.86816e+07	1.11709e+06
A0A0A0MQF6	Gapdh	Glyceraldehyde-3-phosphate dehydrogenase isoform 1 [Mus musculus]	High	High	12	10	12	10	1.1314e+08	4.47734e+07
P68369	Tuba1a	Tubulin alpha-1A chain [Mus musculus]	High	High	17	17	2	2	4.17845e+08	8.77853e+07
Q8BMF4	Dlat	Dihydrolipoyllysine-residue acetyltransferase component of pyruvate dehydrogenase complex, mitochondrial [Mus musculus]	High	High	17	16	17	16	2.22371e+08	1.18389e+08
Q9QXS1	Plec	Plectin isoform 12alpha [Mus musculus]	High	High	39	25	38	25	2.10908e+07	1.25686e+07
F8WHL2	Copa	Coatomer subunit alpha [Mus musculus]	High	High	26	12	26	12	6.49794e+07	3.45917e+06
E9PVY8	Macf1	Microtubule-actin cross-linking factor 1 isoform 1 [Mus musculus]	High	High	44	26	1	26	1.65237e+07	5.77384e+06
E9QPD7	Pcx	Pyruvate carboxylase, mitochondrial isoform 1 [Mus musculus]	High	High	28	23	28	23	7.53144e+07	5.27594e+07
P20029	Hspa5	78 kDa glucose-regulated protein precursor [Mus musculus]	High	High	21	22	20	20	3.20621e+07	1.13931e+07
Q9WVB3	Tle6	PREDICTED: transducin-like enhancer protein 6 isoform X1 [Mus musculus]	High	High	17	18	17	18	4.65257e+08	9.01126e+07
B2RRE0	Akap12	A-kinase anchor protein 12 [Mus musculus]	High	High	21	7	21	7	1.85976e+07	2.26432e+06
Q3UMM1	Tubb6	Tubulin beta-6 chain [Mus musculus]	High	High	15	10	7	3	3.08483e+07	1.66798e+06
A0A0A0MQA5	Tuba4a	Tubulin alpha-4A chain isoform 1 [Mus musculus]	High	High	16	15	4	4	2.56283e+07	1.33616e+06
D3Z4J3	Myo5a	PREDICTED: unconventional myosin-Va isoform X1 [Mus musculus]	High	High	31	15	26	12	2.43137e+07	3.96948e+06
Q62005	Zp1	Zona pellucida sperm-binding protein 1 precursor [Mus musculus]	High	High	14	19	14	19	4.87324e+09	3.71301e+08
Q32P04	Krt5	Keratin, type II cytoskeletal 5 [Mus musculus]	High	High	20	23	11	10	6.35953e+08	3.77655e+08
Q3UWN2	Aass	Alpha-aminoadipic semialdehyde synthase, mitochondrial [Mus musculus]	High	High	23	13	23	13	1.00855e+08	1.53891e+07
Q4PLS0	Nlrp2	NACHT, LRR and PYD domains-containing protein 2 [Mus musculus]	High	High	22	10	22	10	5.00137e+07	4.6912e+06
A2AFQ0	Huwe1	PREDICTED: E3 ubiquitin-protein ligase HUWE1 isoform X1 [Mus musculus]	High	High	29	13	29	13	1.92765e+07	2.98248e+06
Q5SF07	Igf2bp2	Insulin-like growth factor 2 mRNA-binding protein 2 [Mus musculus]	High	High	21	14	18	12	137507730	1.58083e+07
P46460	Nsf	Vesicle-fusing ATPase [Mus musculus]	High	High	23	18	23	18	6.2478e+07	2.41406e+07
P10761	Zp3	Zona pellucida sperm-binding protein 3 precursor [Mus musculus]	High	High	14	15	14	15	6.39485e+09	1.84203e+10
Q6HA09	Astl	Astacin-like metalloendopeptidase isoform a precursor [Mus musculus]	High	High	11	11	11	11	3.56535e+08	3.56634e+07
E9PVU0	Myo6	PREDICTED: unconventional myosin-VI isoform X3 [Mus musculus]	High	High	24	11	24	11	2.85628e+07	3.14067e+06
P70166	Cpeb1	PREDICTED: cytoplasmic polyadenylation element-binding protein 1 isoform X2 [Mus musculus]	High	High	16	8	16	1	52336281	1.15854e+07
F8VQC7	Ktn1	PREDICTED: kinectin isoform X1 [Mus musculus]	High	High	20	19	20	19	1.75214e+07	1.71371e+07
Q3UGC8	Pcca	Propionyl-CoA carboxylase alpha chain, mitochondrial precursor [Mus musculus]	High	High	25	15	25	15	5.43892e+07	8.29343e+06
Q61781	Krt14	Keratin, type I cytoskeletal 14 isoform 1 [Mus musculus]	High	High	17	14	2	4	9.51937e+08	7.01778e+07
Q8K3V4	Padi6	Protein-arginine deiminase type-6 [Mus musculus]	High	High	18	18	18	18	2.44088e+08	6.31539e+07
Q8CGC4	Lsm14b	PREDICTED: protein LSM14 homolog B isoform X3 [Mus musculus]	High	High	11	7	11	7	2.95697e+07	3.69403e+06
B9EIZ9	Nlrp9b	PREDICTED: NACHT, LRR and PYD domains-containing protein 9B isoform X1 [Mus musculus]	High	High	20	16	16	1	9.24975e+07	3.03583e+07
P07901	Hsp90aa1	Heat shock protein HSP 90-alpha [Mus musculus]	High	High	22	8	13	3	6.32554e+07	3.35808e+06
Q6NY05	Nlrp4b	NACHT, LRR and PYD domains-containing protein 4B [Mus musculus]	High	High	20	5	18	5	6.53878e+07	2.62024e+06
Q8BFZ3	Actbl2	Beta-actin-like protein 2 [Mus musculus]	High	High	9	6	1	1	421093	71839.3
Q80Y09	Pdcd6ip	Programmed cell death 6-interacting protein isoform 2 [Mus musculus]	High	High	19	20	19	20	3.0604e+07	1.20814e+07
Q9CWU5	Khdc3	KH domain-containing protein 3 isoform 1 [Mus musculus]	High	High	16	33	1	33	1.6864e+08	1.37976e+08
P35700	Prdx1	Peroxiredoxin-1 [Mus musculus]	High	High	15	10	15	10	2.63577e+08	1.89569e+07
P10126	Eef1a1	Elongation factor 1-alpha 1 [Mus musculus]	High	High	12	11	12	11	263029886	2.96436e+07
Q549A5	Clu	PREDICTED: clusterin isoform X1 [Mus musculus]	High	High	14	15	14	15	6.1772e+07	3.60449e+07
Q3TSA9	Fbxw18	F-box and WD-40 domain protein 18 [Mus musculus]	High	High	11	4	7	3	1.4364e+08	6.44868e+06
P50446	Krt6a	Keratin, type II cytoskeletal 6A [Mus musculus]	High	High	15	19	4	2	3.05789e+07	1.64323e+07
Q8C2W8	Fbxw19	F-box and WD-40 domain protein 19 [Mus musculus]	High	High	17	7	11	4	1.17297e+08	1.08101e+07
Q6ZQ38	Cand1	Cullin-associated NEDD8-dissociated protein 1 [Mus musculus]	High	High	14	8	14	8	2.26642e+07	2.01569e+06
Q02257	Jup	PREDICTED: junction plakoglobin isoform X1 [Mus musculus]	High	High	18	13	18	12	2.80575e+07	1.62565e+07
O35129	Phb2	Prohibitin-2 [Mus musculus]	High	High	10	10	10	10	2.99197e+07	1.35953e+07
P16125	Ldhb	L-lactate dehydrogenase B chain isoform Ldhbx [Mus musculus]	High	High	13	12	13	12	4.41687e+07	4.91127e+07
Q6IFX2	Krt42	Keratin, type I cytoskeletal 42 [Mus musculus]	High	High	16	15	4	6	2.69838e+07	6.67739e+08
Q8VEL2	Mtmr14	Myotubularin-related protein 14 [Mus musculus]	High	High	13	11	13	11	3.72287e+07	4.53543e+06
B9EHJ2	Fbxw14	F-box and WD-40 domain protein 14 isoform 1 [Mus musculus]	High	High	12	4	1	1	1.32064e+06	1.57925e+06
Q9QZ82	Cyp11a1	Cholesterol side-chain cleavage enzyme, mitochondrial isoform 1 precursor [Mus musculus]	High	High	13	9	13	9	2.82035e+07	3.61212e+06
D3YU89	Cit	PREDICTED: citron Rho-interacting kinase isoform X1 [Mus musculus]	High	High	23	9	23	9	4.18671e+07	1.74176e+06
A0A0J9YV76	Oas1e	2'-5' oligoadenylate synthetase 1E isoform 1 [Mus musculus]	High	High	9	7	5	4	4.25244e+07	4.26816e+06
Q9EST3	Eif4enif1	PREDICTED: eukaryotic translation initiation factor 4E transporter isoform X1 [Mus musculus]	High	High	13	10	13	10	2.13027e+07	1.04191e+07
P47738	Aldh2	Aldehyde dehydrogenase, mitochondrial isoform 1 precursor [Mus musculus]	High	High	15	9	15	9	3.64401e+07	4.2468e+06
Q9D8E6	Rpl4	60S ribosomal protein L4 [Mus musculus]	High	High	10	3	10	3	3.33527e+07	1.30278e+06
P14685	Psmd3	26S proteasome non-ATPase regulatory subunit 3 [Mus musculus]	High	High	13	3	13	3	9.32783e+06	670563
Q8VC52	Rbpms2	RNA-binding protein with multiple splicing 2 [Mus musculus]	High	High	6	3	6	3	5.98523e+07	413471
Q7TMQ1	Gja1	Gap junction alpha-1 protein [Mus musculus]	High	High	8	13	8	13	3.54708e+07	1.09776e+07
Q3TNL1	G6pdx	Glucose-6-phosphate 1-dehydrogenase X [Mus musculus]	High	High	14	7	14	7	2.75737e+07	5.1067e+06
E9Q8A4	Fbxw28	F-box and WD-40 domain protein 28 isoform 2 [Mus musculus]	High	High	12	4	2	1	3.21727e+07	229884
A2AGT5	Ckap5	PREDICTED: cytoskeleton-associated protein 5 isoform X1 [Mus musculus]	High	High	17	5	17	5	1.19822e+07	3.66578e+06
Q80SU3	Zar1	Zygote arrest protein 1 [Mus musculus]	High	High	5	22	5	22	6.43497e+07	1.55269e+08
P27773	Pdia3	Protein disulfide-isomerase A3 precursor [Mus musculus]	High	High	15	8	15	8	1.61026e+07	3.28375e+06
P83741	Wnk1	Serine/threonine-protein kinase WNK1 isoform 5 [Mus musculus]	High	High	19	7	15	5	1.41484e+07	1.85556e+06
Q64GA5	Pla2g4c	PREDICTED: cytosolic phospholipase A2 gamma isoform X1 [Mus musculus]	High	High	11	10	11	10	2.11146e+07	1.49917e+07
J3QMG3	Vdac3	Voltage-dependent anion-selective channel protein 3 isoform 1 [Mus musculus]	High	High	8	2	8	1	4.07326e+07	2.51653e+06
P38647	Hspa9	Stress-70 protein, mitochondrial [Mus musculus]	High	High	13	11	13	11	1.53819e+07	4.42482e+06
Q3SXW7	Npm2	PREDICTED: nucleoplasmin-2 isoform X1 [Mus musculus]	High	High	4	3	4	3	1.52449e+07	860975
B2RY84	Kif14	PREDICTED: kinesin-like protein KIF14 isoform X1 [Mus musculus]	High	High	12	7	12	6	9.0845e+06	1.6285e+06
Q5YLW3	Rps3	40S ribosomal protein S3 [Mus musculus]	High	High	12	7	12	7	2.11032e+07	3.52694e+06
Q8BFZ9	Erlin2	PREDICTED: erlin-2 isoform X1 [Mus musculus]	High	High	11	9	8	5	1.35791e+07	6.2483e+06
Q99JB2	Stoml2	Stomatin-like protein 2, mitochondrial [Mus musculus]	High	High	8	8	8	8	1.80182e+07	6.62182e+06
Q8BIJ7	Rufy1	RUN and FYVE domain-containing protein 1 [Mus musculus]	High	High	14	22	14	22	3.4419e+07	1.51759e+07
Q9CPN8	Igf2bp3	Insulin-like growth factor 2 mRNA-binding protein 3 [Mus musculus]	High	High	12	8	9	5	6.11708e+06	2.00354e+06
Q3TQX5	Ddx3x	ATP-dependent RNA helicase DDX3X [Mus musculus]	High	High	13	8	12	7	1.99446e+07	4.92516e+06
Q6ZPT2	Lars	Leucine--tRNA ligase, cytoplasmic [Mus musculus]	High	High	16	5	16	5	8.41508e+06	1.02909e+06
E9QM73	Wnk2	PREDICTED: serine/threonine-protein kinase WNK2 isoform X1 [Mus musculus]	High	High	14	9	10	7	1.10793e+07	2.27423e+06
E9QKE4	Rab3gap2	Rab3 GTPase-activating protein non-catalytic subunit [Mus musculus]	High	High	13	6	13	6	9.94817e+06	3.63291e+06
Q9D2G2	Dlst	Dihydrolipoyllysine-residue succinyltransferase component of 2-oxoglutarate dehydrogenase complex, mitochondrial [Mus musculus]	High	High	6	6	6	6	4.38977e+07	5.97533e+06
P08113	Hsp90b1	Endoplasmin precursor [Mus musculus]	High	High	14	7	13	7	1.58077e+07	2.44451e+06
P67778	Phb	Prohibitin [Mus musculus]	High	High	9	9	9	9	4.30041e+07	1.49217e+06
P27612	Plaa	Phospholipase A-2-activating protein [Mus musculus]	High	High	13	7	13	7	6.57268e+06	3.13376e+06
Q71LX8	Hsp90ab1	Heat shock protein HSP 90-beta [Mus musculus]	High	High	14	10	4	5	2.02057e+06	1.11557e+07
Q05A80	Caprin2	PREDICTED: caprin-2 isoform X1 [Mus musculus]	High	High	12	5	12	5	9.99276e+06	1.16944e+06
P47911	Rpl6	60S ribosomal protein L6 [Mus musculus]	High	High	12	4	12	4	3.43939e+07	4175340
Q3UIA5	Cul1	PREDICTED: cullin-1 isoform X1 [Mus musculus]	High	High	13	3	12	3	6.81625e+06	1.68362e+06
E9QKK1	Cenpe	Centromere-associated protein E [Mus musculus]	High	High	17	15	16	15	4.67614e+06	4.67199e+06
E9PXM9	Fbxw24	F-box and WD-40 domain protein 24 [Mus musculus]	High	High	10	6	8	5	5.99475e+07	1.14662e+07
Q9CWE6	Ooep	Oocyte-expressed protein homolog [Mus musculus]	High	High	7	2	7	2	1.15392e+08	2.50775e+06
Q3V132	Slc25a31	ADP/ATP translocase 4 [Mus musculus]	High	High	12	6	9	6	3.36043e+07	2.98181e+06
P52480	Pkm	PREDICTED: pyruvate kinase PKM isoform X2 [Mus musculus]	High	High	11	10	11	10	1.90603e+07	6.09118e+06
E9Q3E2	Synpo	PREDICTED: synaptopodin isoform X1 [Mus musculus]	High	High	12	6	12	6	1.3863e+08	3.47369e+06
Q9JKR6	Hyou1	PREDICTED: hypoxia up-regulated protein 1 isoform X1 [Mus musculus]	High	High	13	3	13	3	6.0385e+06	3.61735e+06
B2RUF0	Ybx2	PREDICTED: Y-box-binding protein 2 isoform X1 [Mus musculus]	High	High	7	8	7	8	7.39651e+06	7.51981e+06
Q923T9	Camk2g	PREDICTED: calcium/calmodulin-dependent protein kinase type II subunit gamma isoform X1 [Mus musculus]	High	High	8	6	8	6	1.57978e+07	2.64592e+06
Q3UHK6	Tenm4	PREDICTED: teneurin-4 isoform X5 [Mus musculus]	High	High	13	9	13	9	4.90515e+06	2.39647e+06
Q8K1M6	Dnm1l	PREDICTED: dynamin-1-like protein isoform X1 [Mus musculus]	High	High	11	6	11	6	9.3361e+06	720350
Q61699	Hsph1	Heat shock protein 105 kDa isoform 1 [Mus musculus]	High	High	10	5	10	5	9.13416e+06	2.2329e+06
Q497Z4	Rhpn2	Rhophilin-2 [Mus musculus]	High	High	11	6	11	6	9.62915e+06	2.22612e+06
Q3THN2	Dera	Deoxyribose-phosphate aldolase [Mus musculus]	High	High	8	2	8	2	9.84046e+06	432039
Q545A2	Slc25a5	ADP/ATP translocase 2 [Mus musculus]	High	High	10	6	4	4	1.62199e+07	696322
A0A2C9F2D2	Anxa7	PREDICTED: annexin A7 isoform X1 [Mus musculus]	High	High	10	10	10	10	2.23323e+07	1.22243e+07
Q5XG67	Fbxw22	F-box and WD-40 domain protein 22 [Mus musculus]	High	High	6	3	2	1	2.2607e+06	118427
Q8BKZ9	Pdhx	Pyruvate dehydrogenase protein X component, mitochondrial [Mus musculus]	High	High	8	8	8	8	2.00975e+07	9.88848e+06
P48962	Slc25a4	ADP/ATP translocase 1 [Mus musculus]	High	High	10	3	4	1	1.79027e+07	100067
Q6ZPF4	Fmnl3	Formin-like protein 3 isoform 1 [Mus musculus]	High	High	14	8	14	8	9.50301e+06	5.32791e+06
Q91V41	Rab14	Ras-related protein Rab-14 [Mus musculus]	High	High	7	5	5	4	6.3347e+06	2.85092e+06
Q3UZG4	Aimp1	Aminoacyl tRNA synthase complex-interacting multifunctional protein 1 [Mus musculus]	High	High	7	6	7	6	8.59956e+06	1.58578e+06
Q8BI38	Fbxw21	F-box domain containing protein [Mus musculus]	High	High	9	3	5	1	1.33789e+07	281317
Q3UV17	Krt76	Keratin, type II cytoskeletal 2 oral [Mus musculus]	High	High	6	14	1	5	1	7.81024e+08
B2RTP7	Krt2	Keratin, type II cytoskeletal 2 epidermal [Mus musculus]	High	High	7	13	4	6	303461643	4.34814e+08
E9QAX2	Myo18a	PREDICTED: unconventional myosin-XVIIIa isoform X1 [Mus musculus]	High	High	11	8	11	8	2.84012e+06	1.78326e+06
P11983	Tcp1	T-complex protein 1 subunit alpha isoform 1 [Mus musculus]	High	High	10	8	10	8	4.79454e+06	2.25613e+06
Q8BHF7	Pgs1	CDP-diacylglycerol--glycerol-3-phosphate 3-phosphatidyltransferase, mitochondrial [Mus musculus]	High	High	8	1	8	1	8.56253e+06	379741
Q61655	Ddx19a	ATP-dependent RNA helicase DDX19A [Mus musculus]	High	High	9	7	7	7	1.30373e+07	2.83982e+06
P62702	Rps4x	40S ribosomal protein S4, X isoform [Mus musculus]	High	High	13	6	13	6	2.53384e+07	2.40032e+06
A2ARM1	Patl2	PREDICTED: protein PAT1 homolog 2 isoform X1 [Mus musculus]	High	High	8	7	8	7	1.68395e+07	3.71261e+06
P54823	Ddx6	PREDICTED: probable ATP-dependent RNA helicase DDX6 isoform X1 [Mus musculus]	High	High	9	6	9	6	1.74903e+07	2.00261e+06
Q9WTI7	Myo1c	PREDICTED: unconventional myosin-Ic isoform X1 [Mus musculus]	High	High	13	4	13	4	8.81007e+06	1.19533e+06
Q9QXN5	Miox	Inositol oxygenase [Mus musculus]	High	High	3	1	3	1	6.68406e+06	154328
P23116	Eif3a	Eukaryotic translation initiation factor 3 subunit A [Mus musculus]	High	High	10	3	10	3	7.82189e+06	359854
Q9CX34	Sugt1	Protein SGT1 homolog [Mus musculus]	High	High	8	5	8	5	5.88037e+06	1.58966e+06
P08752	Gnai2	PREDICTED: guanine nucleotide-binding protein G(i) subunit alpha-2 isoform X1 [Mus musculus]	High	High	5	4	3	3	1.02109e+07	266000
Q3TFG3	Eif4a1	Eukaryotic initiation factor 4A-I isoform 1 [Mus musculus]	High	High	8	6	8	6	1.02175e+07	1.53533e+06
E9Q634	Myo1e	PREDICTED: unconventional myosin-Ie isoform X1 [Mus musculus]	High	High	11	2	11	2	1.13406e+08	287555
Q8VI95	Oas1d	Inactive 2'-5'-oligoadenylate synthase 1D [Mus musculus]	High	High	7	4	4	1	2.6941e+06	101316
Q678L1	Krt77	PREDICTED: keratin, type II cytoskeletal 1b isoform X1 [Mus musculus]	High	High	8	4	2	2	1.369e+09	1.83994e+06
Q9EP71	Rai14	PREDICTED: ankycorbin isoform X1 [Mus musculus]	High	High	9	2	9	2	1.99112e+06	342174
Q497Z0	Fbxw16	F-box and WD-40 domain protein 16 [Mus musculus]	High	High	9	3	7	1	1.58077e+07	112524
E9Q5G3	Kif23	PREDICTED: kinesin-like protein KIF23 isoform X1 [Mus musculus]	High	High	10	11	10	11	4.1956e+06	4.01946e+06
F6ZDS4	Tpr	Nucleoprotein TPR [Mus musculus]	High	High	12	9	12	9	4.3052e+06	2.22769e+06
O08788	Dctn1	Dynactin subunit 1 isoform 1 [Mus musculus]	High	High	7	1	7	1	3.30655e+06	1
Q5DTI2	Atp2a2	Sarcoplasmic/endoplasmic reticulum calcium ATPase 2 isoform b [Mus musculus]	High	High	10	8	10	8	1.16176e+07	1.89551e+06
P04104	Krt1	Keratin, type II cytoskeletal 1 [Mus musculus]	High	High	7	7	3	4	1.71297e+08	6.89877e+08
P80315	Cct4	T-complex protein 1 subunit delta [Mus musculus]	High	High	8	4	8	4	6.89341e+06	354163
D3Z7F5	Nlrp9a	NACHT, LRR and PYD domains-containing protein 9A isoform 1 [Mus musculus]	High	High	9	6	5	3	1.97002e+06	842944
P11881	Itpr1	PREDICTED: inositol 1,4,5-trisphosphate receptor type 1 isoform X1 [Mus musculus]	High	High	12	8	12	8	7.68917e+06	3.33384e+06
Q60930	Vdac2	Voltage-dependent anion-selective channel protein 2 [Mus musculus]	High	High	5	2	5	2	8939732	1.4024e+06
Q5U467	Fbxw20	F-box and WD-40 domain protein 20 [Mus musculus]	High	High	9	3	2	2	3.83969e+06	515382
A0A5F8MPT6	Cgn	PREDICTED: cingulin isoform X1 [Mus musculus]	High	High	12	5	12	5	1.44753e+07	3265614
B2RSU7	Gcc2	GRIP and coiled-coil domain-containing protein 2 [Mus musculus]	High	High	8	7	8	7	2.28805e+06	2.28333e+06
Q8BMS1	Hadha	Trifunctional enzyme subunit alpha, mitochondrial precursor [Mus musculus]	High	High	11	1	11	1	4.12543e+06	85363.1
Q8VED5	Krt79	Keratin, type II cytoskeletal 79 [Mus musculus]	High	High	7	10	1	1	117312354	8.35642e+06
Q61171	Prdx2	Peroxiredoxin-2 [Mus musculus]	High	High	7	4	7	4	2.08677e+07	2.59006e+06
P02535	Krt10	PREDICTED: keratin, type I cytoskeletal 10 isoform X1 [Mus musculus]	High	High	10	12	8	7	3.49535e+08	3.5542e+08
Q3UWX6	E330034G19Rik	Protein E330034G19Rik isoform 1 [Mus musculus]	High	Medium	8	1	8	1	6.13841e+06	1
L7N1X6	Fbxw15	F-box and WD-40 domain protein 15 [Mus musculus]	High	High	9	2	6	1	1.03849e+07	508351
A0A1S6GWH6	Birc6	PREDICTED: baculoviral IAP repeat-containing protein 6 isoform X1 [Mus musculus]	High	Medium	11	1	11	1	3.05562e+06	1
Q9Z1S0	Bub1b	PREDICTED: mitotic checkpoint serine/threonine-protein kinase BUB1 beta isoform X1 [Mus musculus]	High	High	12	12	12	12	7.86103e+06	7.17007e+06
F8WGU3	Esrp1	Epithelial splicing regulatory protein 1 isoform 1 [Mus musculus]	High	High	8	7	8	7	6.12313e+06	2.40987e+06
Q99MZ7	Pecr	Peroxisomal trans-2-enoyl-CoA reductase isoform 1 [Mus musculus]	High	High	6	6	6	6	2.45071e+07	1.25706e+07
Q6NZJ6	Eif4g1	PREDICTED: eukaryotic translation initiation factor 4 gamma 1 isoform X1 [Mus musculus]	High	High	11	4	9	4	4.26619e+06	1.19848e+06
Q3U2W5	Lgals8	Galectin-8 isoform 1 [Mus musculus]	High	High	9	4	9	4	3.37778e+06	650142
A2AKG8	Focad	Focadhesin [Mus musculus]	High	High	11	3	11	3	2.07364e+06	245126
B2RR82	Itsn2	PREDICTED: intersectin-2 isoform X1 [Mus musculus]	High	High	8	3	8	3	7.05641e+06	682723
A0A1B0GSU0	Aldh16a1	Aldehyde dehydrogenase family 16 member A1 [Mus musculus]	High	High	7	4	7	4	6.71365e+06	3.10431e+06
P62242	Rps8	40S ribosomal protein S8 [Mus musculus]	High	High	5	3	5	3	1.57439e+07	1.80584e+06
P62827	Ran	PREDICTED: GTP-binding nuclear protein Ran isoform X1 [Mus musculus]	High	High	6	3	6	3	5.49002e+06	3.92006e+06
P27659	Rpl3	60S ribosomal protein L3 [Mus musculus]	High	High	6	2	6	2	1.26443e+07	398532
Q8C3Y4	Kntc1	Kinetochore-associated protein 1 [Mus musculus]	High	High	9	3	9	3	4.31694e+06	348747
Q9CRY7	Gdpd1	Glycerophosphodiester phosphodiesterase domain-containing protein 1 [Mus musculus]	High	High	6	3	6	3	8.62371e+06	746954
D3YWJ3	Rps2	40S ribosomal protein S2 [Mus musculus]	High	High	6	3	6	3	7.99574e+06	2.02096e+06
Q91VW5	Golga4	PREDICTED: golgin subfamily A member 4 isoform X1 [Mus musculus]	High	High	8	8	8	8	1.51354e+06	1.06853e+06
P84084	Arf5	ADP-ribosylation factor 5 [Mus musculus]	High	High	6	1	2	1	1.41774e+07	2582006
Q8BGH2	Samm50	Sorting and assembly machinery component 50 homolog [Mus musculus]	High	High	11	3	11	3	8.89138e+06	665251
Q8CIJ3	Eif3b	Eukaryotic translation initiation factor 3 subunit B [Mus musculus]	High	High	7	1	7	1	7.68154e+06	1
Q61584	Fxr1	Fragile X mental retardation syndrome-related protein 1 isoform 1 [Mus musculus]	High	High	9	4	7	2	4.03555e+06	2.3456e+06
B9EKK3	Iqgap2	Ras GTPase-activating-like protein IQGAP2 [Mus musculus]	High	High	8	3	5	1	500067	1
Q8BFR5	Tufm	Elongation factor Tu, mitochondrial isoform 1 [Mus musculus]	High	High	7	2	7	2	5.48838e+06	314294
Q8BH15	Cnot10	CCR4-NOT transcription complex subunit 10 [Mus musculus]	High	High	8	5	8	5	3.82272e+06	1.4214e+06
E9PYK3	Parp4	Poly [ADP-ribose] polymerase 4 [Mus musculus]	High	High	9	3	9	3	2.80164e+06	331871
A0A1D5RLF0	Fbxw27	F-box and WD-40 domain protein 27 isoform 1 [Mus musculus]	High	High	6	4	2	2	2.37469e+06	338308
Q3TF87	Dars	Aspartate--tRNA ligase, cytoplasmic isoform 1 [Mus musculus]	High	High	11	7	11	7	4.91564e+06	2.02783e+06
Q8BHC4	Dcakd	PREDICTED: dephospho-CoA kinase domain-containing protein isoform X1 [Mus musculus]	High	High	6	1	6	1	4.25707e+06	423070
Q3UJ12	Hsd3b1	3beta-hydroxysteroid dehydrogenase/Delta 5-->4-isomerase type 1 [Mus musculus]	High	High	5	3	5	3	1.00302e+07	999851
Q07105	Gdf9	Growth/differentiation factor 9 precursor [Mus musculus]	High	High	8	2	8	2	2.03338e+07	868559
P54775	Psmc4	26S proteasome regulatory subunit 6B [Mus musculus]	High	High	7	1	7	1	2.08605e+06	734453
Q9WVM1	Racgap1	Rac GTPase-activating protein 1 [Mus musculus]	High	High	11	4	11	4	6.81243e+06	802344
P39447	Tjp1	PREDICTED: tight junction protein ZO-1 isoform X7 [Mus musculus]	High	High	8	6	8	6	5.67694e+06	651452
P17879	Hspa1b	Heat shock 70 kDa protein 1B [Mus musculus]	High	High	7	11	5	5	741148	1.19811e+06
Q542G9	Anxa2	PREDICTED: annexin A2 isoform X1 [Mus musculus]	High	High	6	4	6	4	7.98287e+06	3.01277e+06
Q9JLN9	Mtor	Serine/threonine-protein kinase mTOR [Mus musculus]	High	High	8	1	8	1	1.43323e+06	423549
A0A494B945	Rab1b	Ras-related protein Rab-1B [Mus musculus]	High	High	7	3	3	2	2.30219e+06	531742
Q543E2	Slc25a15	Mitochondrial ornithine transporter 1 [Mus musculus]	High	High	7	4	7	4	5.57433e+06	1.84803e+06
Q80UT7	Rpl7a	60S ribosomal protein L7a [Mus musculus]	High	High	6	2	6	2	1.05337e+07	758632
P61226	Rap2b	Ras-related protein Rap-2b precursor [Mus musculus]	High	High	6	2	6	2	1.91444e+07	87966
G3X9G9	Mettl7a3	UbiE3 protein [Mus musculus]	High	Medium	6	1	1	1	1	2.89444e+06
Q3V1M8	Hdlbp	PREDICTED: vigilin isoform X1 [Mus musculus]	High	High	6	7	6	7	3.09015e+06	625797
E9Q411	Nbas	PREDICTED: neuroblastoma-amplified sequence isoform X1 [Mus musculus]	High	High	8	5	8	5	3.25092e+06	1.18205e+06
B2RWW2	Golgb1	PREDICTED: golgin subfamily B member 1 isoform X1 [Mus musculus]	High	High	10	11	10	11	2.47667e+06	2.1586e+06
H7BX01	Opa1	PREDICTED: dynamin-like 120 kDa protein, mitochondrial isoform X1 [Mus musculus]	High	High	6	3	6	3	4.121e+06	2.17904e+06
P55096	Abcd3	ATP-binding cassette sub-family D member 3 isoform 1 [Mus musculus]	High	High	9	2	9	2	4.90712e+06	279573
Q3UK24	Wdr37	WD repeat-containing protein 37 isoform a [Mus musculus]	High	High	8	6	8	6	4.09443e+06	1.40735e+06
Q3UZR5	Atp2c1	Calcium-transporting ATPase type 2C member 1 isoform 1 [Mus musculus]	High	High	5	3	5	3	3.31992e+06	1.62925e+06
Q5XJY4	Parl	Presenilins-associated rhomboid-like protein, mitochondrial precursor [Mus musculus]	High	Medium	5	1	5	1	8.07014e+06	1.08596e+06
Q3V086	Ddx4	PREDICTED: probable ATP-dependent RNA helicase DDX4 isoform X1 [Mus musculus]	High	High	7	2	6	1	1.57356e+06	58912.3
Q8C266	Rab5c	Ras-related protein Rab-5C isoform 2 [Mus musculus]	High	High	5	3	2	2	7.04024e+06	847900
P61750	Arf4	ADP-ribosylation factor 4 [Mus musculus]	High	High	4	1	1	1	762635	1.30427e+06
Q8K4B5	Oas1c	Inactive 2'-5' oligoadenylate synthetase 1C [Mus musculus]	High	High	4	3	1	1	1	146002
P35980	Rpl18	60S ribosomal protein L18 [Mus musculus]	High	High	5	2	5	2	9.28706e+06	636150
G5E902	Slc25a3	PREDICTED: phosphate carrier protein, mitochondrial isoform X1 [Mus musculus]	High	High	7	2	7	2	6.89068e+06	2.6076e+06
O89079	Cope	Coatomer subunit epsilon [Mus musculus]	High	High	4	1	4	1	2.48043e+06	1
Q3TI61	Psmd2	26S proteasome non-ATPase regulatory subunit 2 [Mus musculus]	High	High	6	2	6	2	1.97877e+06	263838
P62192	Psmc1	26S proteasome regulatory subunit 4 [Mus musculus]	High	High	6	2	5	1	6.4641e+06	635929
E9QAT4	Sec16a	PREDICTED: protein transport protein Sec16A isoform X1 [Mus musculus]	High	High	7	3	7	3	1917922	1.07526e+06
Q7TPH6	Mycbp2	PREDICTED: E3 ubiquitin-protein ligase MYCBP2 isoform X1 [Mus musculus]	High	High	10	3	10	3	3.69701e+06	135192
Q3TJH1	Gnai3	Guanine nucleotide-binding protein G(k) subunit alpha [Mus musculus]	High	High	4	3	2	2	6.41707e+06	974971
Q99MV1	Tdrd1	PREDICTED: tudor domain-containing protein 1 isoform X1 [Mus musculus]	High	High	5	3	5	3	3.10468e+06	390836
E9Q8Z8	Ctnnd1	PREDICTED: catenin delta-1 isoform X1 [Mus musculus]	High	High	5	2	5	2	1.68238e+06	1.55322e+06
Q9Z1Z0	Uso1	PREDICTED: general vesicular transport factor p115 isoform X1 [Mus musculus]	High	High	5	5	5	5	1.90835e+06	964394
Q9CR57	Rpl14	60S ribosomal protein L14 [Mus musculus]	High	High	4	3	4	1	2.20515e+07	5.2351e+06
P14148	Rpl7	60S ribosomal protein L7 [Mus musculus]	High	High	9	4	9	4	1.81617e+07	3.59428e+06
Q9QZD8	Slc25a10	Mitochondrial dicarboxylate carrier [Mus musculus]	High	Medium	4	1	4	1	2.30384e+06	103689
Q80WQ2	Vac14	Protein VAC14 homolog [Mus musculus]	High	High	6	2	6	2	2.18271e+06	275058
Q3U9G9	Lbr	Lamin-B receptor [Mus musculus]	High	High	4	4	4	4	3.37336e+06	200560
Q8C7R4	Uba6	Ubiquitin-like modifier-activating enzyme 6 [Mus musculus]	High	High	5	1	5	1	1.60428e+06	511710
Q9Z2X1	Hnrnpf	Heterogeneous nuclear ribonucleoprotein F [Mus musculus]	High	High	3	1	3	1	3.68781e+06	1.58671e+06
Q4FJQ0	Rab7	Ras-related protein Rab-7a [Mus musculus]	High	High	6	1	6	1	8.26505e+06	269951
P60335	Pcbp1	Poly(rC)-binding protein 1 [Mus musculus]	High	High	3	8	3	6	5.03298e+06	1.04321e+07
A2A432	Cul4b	Cullin-4B [Mus musculus]	High	High	8	2	5	2	2.92742e+06	405698
Q4FJL0	Rab10	Ras-related protein Rab-10 [Mus musculus]	High	High	7	2	4	1	1.69748e+07	535854
Q3V1Z7	Ddx1	ATP-dependent RNA helicase DDX1 [Mus musculus]	High	Medium	8	1	8	1	1.76988e+06	73595.1
Q4GX45	Paox	Peroxisomal N(1)-acetyl-spermine/spermidine oxidase isoform 1 [Mus musculus]	High	High	6	5	6	5	3.48124e+06	1.65273e+06
E9Q7G0	Numa1	PREDICTED: nuclear mitotic apparatus protein 1 isoform X1 [Mus musculus]	High	High	7	11	7	11	2.0242e+06	3.35072e+06
Q9CQD1	Rab5a	Ras-related protein Rab-5A [Mus musculus]	High	High	4	2	1	1	840396	63573.8
Q9EPL9	Acox3	PREDICTED: peroxisomal acyl-coenzyme A oxidase 3 isoform X1 [Mus musculus]	High	High	6	6	6	6	1.99798e+06	1.55541e+06
D3Z7B5	Cip2a	Protein CIP2A [Mus musculus]	High	High	9	4	9	4	2.67004e+06	1.37225e+06
P05532	Kit	Mast/stem cell growth factor receptor Kit isoform 1 precursor [Mus musculus]	High	High	6	3	6	3	2.97455e+06	610708
Q3TSB2	Zbed3	Zinc finger BED domain-containing protein 3 [Mus musculus]	High	High	3	2	3	2	1.12708e+07	229221
Q3TQP7	Acat1	Acetyl-CoA acetyltransferase, mitochondrial precursor [Mus musculus]	High	Medium	5	1	5	1	4.58324e+06	1
Q9CWN7	Cnot11	CCR4-NOT transcription complex subunit 11 [Mus musculus]	High	High	3	2	3	2	1.92668e+06	956399
Q546G4	Alb	Serum albumin preproprotein [Mus musculus]	High	High	5	7	5	7	1.76431e+07	6.3656e+06
P63101	Ywhaz	14-3-3 protein zeta/delta isoform 1 [Mus musculus]	High	High	4	4	1	2	763672	1.02143e+06
Q3UL32	Dnajc7	DnaJ homolog subfamily C member 7 [Mus musculus]	High	High	5	6	5	6	1.86871e+06	700271
Q9JKY0	Cnot9	CCR4-NOT transcription complex subunit 9 [Mus musculus]	High	High	4	2	4	2	3622875	567217
Q3ULS2	Smc2	Structural maintenance of chromosomes protein 2 [Mus musculus]	High	High	7	5	7	5	3.17797e+06	1.27799e+06
A0A1S6GWJ8	Hnrnpm	Heterogeneous nuclear ribonucleoprotein M isoform a [Mus musculus]	High	High	5	2	5	2	874420	942328
A0A0R4J225	Bscl2	Seipin isoform 1 [Mus musculus]	High	High	7	1	7	1	2.94768e+07	1.59976e+06
E9PVZ9	Eif4e1b	Eukaryotic translation initiation factor 4E type 1B isoform 4 [Mus musculus]	High	High	6	3	6	3	6.97227e+06	905737
A0A0N4SVL0	Eif4g3	PREDICTED: eukaryotic translation initiation factor 4 gamma 3 isoform X1 [Mus musculus]	High	High	5	4	3	4	495008	673476
P29699	Ahsg	Alpha-2-HS-glycoprotein isoform 1 precursor [Mus musculus]	High	High	2	2	2	2	2.24495e+06	251333
P62334	Psmc6	26S proteasome regulatory subunit 10B [Mus musculus]	High	High	6	1	6	1	1.24659e+06	51101.5
Q99PU5	Acsbg1	PREDICTED: long-chain-fatty-acid--CoA ligase ACSBG1 isoform X1 [Mus musculus]	High	High	6	2	6	2	1.25143e+06	155151
P62918	Rpl8	60S ribosomal protein L8 [Mus musculus]	High	High	5	5	5	5	1.14105e+07	6.21258e+06
Q91X78	Erlin1	PREDICTED: erlin-1 isoform X1 [Mus musculus]	High	High	4	6	1	2	936292	249032
Q3U4U6	Cct3	T-complex protein 1 subunit gamma [Mus musculus]	High	High	6	5	6	5	3.16673e+06	561257
Q3UNV7	Mlf2	Myeloid leukemia factor 2 [Mus musculus]	High	High	2	2	2	2	989106	1.75899e+06
Q91VN4	Chchd6	MICOS complex subunit Mic25 isoform 1 [Mus musculus]	High	High	5	5	5	5	5.14915e+06	8.42626e+06
E9Q0F0	Krt78	Keratin Kb40 [Mus musculus]	High	High	2	4	2	2	9.92965e+08	2.11941e+07
Q3UYK8	Rab3gap1	PREDICTED: rab3 GTPase-activating protein catalytic subunit isoform X1 [Mus musculus]	High	High	4	5	4	5	2.79314e+06	1.65762e+06
P47856	Gfpt1	Glutamine--fructose-6-phosphate aminotransferase [isomerizing] 1 [Mus musculus]	High	High	6	2	6	2	975889	114871
Q6VVW5	Npr2	Atrial natriuretic peptide receptor 2 isoform 1 precursor [Mus musculus]	High	High	5	1	5	1	2.7305e+06	78095.9
P29788	Vtn	Vitronectin precursor [Mus musculus]	High	High	3	5	3	5	3.12873e+06	2.302e+06
Q64516	Gk	PREDICTED: glycerol kinase isoform X1 [Mus musculus]	High	Medium	4	1	4	1	2.67111e+06	199666
Q9EPU0	Upf1	Regulator of nonsense transcripts 1 isoform a [Mus musculus]	High	High	4	5	4	5	489282	1.25105e+06
Q9D8N0	Eef1g	Elongation factor 1-gamma [Mus musculus]	High	High	5	2	5	2	5.44731e+06	595447
Q99KN1	Arrdc1	PREDICTED: arrestin domain-containing protein 1 isoform X1 [Mus musculus]	High	High	4	3	4	3	1.82146e+06	981560
B2RXR2	Pik3r4	Phosphoinositide 3-kinase regulatory subunit 4 [Mus musculus]	High	High	7	3	7	3	8.80525e+06	362631
P14115	Rpl27a	60S ribosomal protein L27a [Mus musculus]	High	High	4	1	4	1	1.23512e+07	288511
A0A1S6GWH1	Psmc5	26S proteasome regulatory subunit 8 [Mus musculus]	High	High	3	3	2	2	2.25906e+06	2.52609e+06
Q3TI05	Cct6a	T-complex protein 1 subunit zeta [Mus musculus]	High	High	5	2	5	2	1.31813e+06	86914.1
Q3U6P5	Hnrnpc	PREDICTED: heterogeneous nuclear ribonucleoproteins C1/C2 isoform X1 [Mus musculus]	High	High	2	2	2	2	1.92963e+06	145988
Q9R118	Htra1	Serine protease HTRA1 precursor [Mus musculus]	High	High	3	1	3	1	2.15486e+06	1
A0A1D5RM85	Rpl18a	60S ribosomal protein L18a [Mus musculus]	High	High	5	2	5	2	1.48334e+07	548254
Q3TF40	Nono	Non-POU domain-containing octamer-binding protein [Mus musculus]	High	High	4	1	4	1	2.64652e+06	182869
Q3TCH2	Uchl1	Ubiquitin carboxyl-terminal hydrolase isozyme L1 [Mus musculus]	High	High	4	2	4	2	6.23482e+06	4.26297e+06
Q9JKX6	Nudt5	PREDICTED: ADP-sugar pyrophosphatase isoform X1 [Mus musculus]	High	High	5	2	5	2	1.09284e+07	2.48515e+06
Q3U561	Rpl10a	60S ribosomal protein L10a [Mus musculus]	High	High	2	3	2	3	4.25724e+06	5.18923e+06
Q3UKM0	Acaa1b	3-ketoacyl-CoA thiolase B, peroxisomal precursor [Mus musculus]	High	High	4	1	4	1	1.94192e+06	190335
P22727	Wnt6	PREDICTED: protein Wnt-6 isoform X1 [Mus musculus]	High	High	4	2	4	2	5.05881e+06	1.63645e+06
Q3UPA3	Gdi2	Rab GDP dissociation inhibitor beta [Mus musculus]	High	High	3	2	3	2	2.14861e+06	158912
P51660	Hsd17b4	Peroxisomal multifunctional enzyme type 2 [Mus musculus]	High	High	5	4	5	4	1.75041e+06	2.74741e+06
Q8BVQ9	Psmc2	26S proteasome regulatory subunit 7 [Mus musculus]	High	High	4	3	4	3	1.6126e+06	1.37184e+06
Q5SWT3	Slc25a35	PREDICTED: solute carrier family 25 member 35 isoform X1 [Mus musculus]	High	High	5	4	5	4	3.07797e+06	1.8871e+06
Q7TSF1	Dsg1b	Desmoglein-1-beta preproprotein [Mus musculus]	High	High	2	3	2	3	3.93787e+06	1.05327e+06
Q9ERU9	Ranbp2	E3 SUMO-protein ligase RanBP2 [Mus musculus]	High	High	5	2	5	2	808716	279443
Q80TL7	Mon2	PREDICTED: protein MON2 homolog isoform X1 [Mus musculus]	High	Medium	5	1	5	1	1.35582e+06	51896.7
Q9CZI5	Rps23	40S ribosomal protein S23 [Mus musculus]	High	High	4	1	4	1	1.12285e+07	896433
Q99JY0	Hadhb	PREDICTED: trifunctional enzyme subunit beta, mitochondrial isoform X1 [Mus musculus]	High	High	4	1	4	1	4.69125e+06	215154
B9EIC2	Nlrp4e	NACHT, LRR and PYD domains-containing protein 4E [Mus musculus]	High	High	5	3	3	1	708868	1
A0A0A0MQA3	Serpina1a	Alpha-1-antitrypsin 1-1 isoform 2 [Mus musculus]	High	High	4	2	4	2	2.22123e+06	416289
Q8CJ27	Aspm	Abnormal spindle-like microcephaly-associated protein homolog [Mus musculus]	High	High	6	4	6	4	7.41459e+06	1.23277e+06
Q9QZE5	Copg1	Coatomer subunit gamma-1 isoform 1 [Mus musculus]	High	High	7	3	5	2	748255	585226
Q8VIK3	H1foo	Histone H1oo isoform 1 [Mus musculus]	High	High	3	2	3	2	1.7949e+06	487457
O08992	Sdcbp	PREDICTED: syntenin-1 isoform X1 [Mus musculus]	High	High	3	1	3	1	313988	418290
P07759	Serpina3k	Serine protease inhibitor A3K precursor [Mus musculus]	High	High	4	5	4	5	2.82174e+06	1.4289e+06
Q3UW40	Rpl24	60S ribosomal protein L24 [Mus musculus]	High	High	3	1	3	1	13932093	384021
Q3UDY1	Akr1b3	Aldose reductase [Mus musculus]	High	High	4	2	4	2	3.19163e+06	476038
B1AXZ5	Elavl2	PREDICTED: ELAV-like protein 2 isoform X1 [Mus musculus]	High	High	4	3	4	3	1.895e+06	783775
P58252	Eef2	Elongation factor 2 [Mus musculus]	High	High	4	5	4	5	1.3987e+06	321289
A0A5K1VVQ9	Ttn	PREDICTED: titin isoform X1 [Mus musculus]	High	High	5	34	5	34	982997	3.41651e+06
Q9Z1R2	Bag6	PREDICTED: large proline-rich protein BAG6 isoform X14 [Mus musculus]	High	High	5	2	5	2	1.43507e+06	132828
P48678	Lmna	Prelamin-A/C isoform A precursor [Mus musculus]	High	High	5	6	5	6	496725	1.72749e+06
Q6IME9	Krt72	Keratin, type II cytoskeletal 72 [Mus musculus]	High	High	3	4	1	1	8.35888e+06	5.70404e+06
Q8R1Q8	Dync1li1	Cytoplasmic dynein 1 light intermediate chain 1 [Mus musculus]	High	High	4	5	4	5	1.87271e+06	1.67732e+06
O35598	Adam10	PREDICTED: disintegrin and metalloproteinase domain-containing protein 10 isoform X1 [Mus musculus]	High	Medium	1	1	1	1	1	526663
Q8BU47	Ftdc2	Uncharacterized protein LOC224247 [Mus musculus]	High	High	2	3	2	3	8.60862e+06	1.936e+06
Q3U4S9	Arcn1	Coatomer subunit delta [Mus musculus]	High	High	4	2	4	2	1.43195e+06	376126
Q9CZU6	Cs	Citrate synthase, mitochondrial precursor [Mus musculus]	High	High	2	2	2	2	2.36609e+06	188569
P62751	Rpl23a	60S ribosomal protein L23a [Mus musculus]	High	High	4	2	4	2	8.8103e+06	132943
Q9D071	Mms19	MMS19 nucleotide excision repair protein homolog [Mus musculus]	High	High	5	2	5	2	199572	709259
Q9QZD9	Eif3i	Eukaryotic translation initiation factor 3 subunit I [Mus musculus]	High	High	2	2	2	2	655852	231657
Q3UPA1	Gna11	Guanine nucleotide-binding protein subunit alpha-11 [Mus musculus]	High	High	3	2	1	2	1.45265e+06	661334
C3VD30	Zar1l	PREDICTED: ZAR1-like protein isoform X1 [Mus musculus]	High	High	1	3	1	3	1.59126e+06	846026
Q3TA75	Fxr2	Fragile X mental retardation syndrome-related protein 2 [Mus musculus]	High	High	4	3	2	1	281780	50995.3
Q9QUJ7	Acsl4	Long-chain-fatty-acid--CoA ligase 4 isoform 1 [Mus musculus]	High	High	5	3	5	3	906977	1.04509e+06
Q8R0W6	Ndfip1	NEDD4 family-interacting protein 1 [Mus musculus]	High	High	4	1	4	1	1.034e+06	1
Q7TMB8	Cyfip1	Cytoplasmic FMR1-interacting protein 1 isoform a [Mus musculus]	High	High	4	3	4	3	2.17443e+06	1.07635e+06
Q9Z0X1	Aifm1	Apoptosis-inducing factor 1, mitochondrial isoform 1 precursor [Mus musculus]	High	High	3	2	3	2	551009	274604
Q9ERK4	Cse1l	Exportin-2 [Mus musculus]	High	High	4	1	4	1	2.77998e+06	1
Q9Z1R9	Prss1	Protease, serine, 1 precursor [Mus musculus]	High	High	1	1	1	1	768394276	2.5215e+08
H3BJQ7	Prdx5	Peroxiredoxin-5, mitochondrial precursor [Mus musculus]	High	High	3	1	3	1	8.27003e+06	79790.4
Q8R010	Aimp2	Aminoacyl tRNA synthase complex-interacting multifunctional protein 2 isoform 1 [Mus musculus]	High	High	4	1	4	1	3.75688e+06	366776
Q3TLH4	Prrc2c	PREDICTED: protein PRRC2C isoform X1 [Mus musculus]	High	High	4	3	4	3	453893	375115
Q6ZQG1	Nup205	PREDICTED: nuclear pore complex protein Nup205 isoform X1 [Mus musculus]	High	High	3	2	3	2	696589	662176
P80313	Cct7	T-complex protein 1 subunit eta [Mus musculus]	High	High	3	1	3	1	2.48051e+06	1
B2RQC6	Cad	PREDICTED: CAD protein isoform X1 [Mus musculus]	High	High	4	2	4	2	430603	476455
Q9DB79	Rps11	40S ribosomal protein S11 [Mus musculus]	High	High	6	4	6	4	8.54153e+06	567431
P62806	H4c17	Histone H4 [Mus musculus]	High	High	3	4	3	4	2.86697e+06	4.68165e+06
E9QKR0	Gnb2	PREDICTED: guanine nucleotide-binding protein G(I)/G(S)/G(T) subunit beta-2 isoform X1 [Mus musculus]	High	High	5	1	4	1	1.09833e+06	1
Q80VC9	Camsap3	PREDICTED: calmodulin-regulated spectrin-associated protein 3 isoform X1 [Mus musculus]	High	High	4	3	4	3	1.83247e+06	1.70259e+06
Q61152	Ptpn18	Tyrosine-protein phosphatase non-receptor type 18 [Mus musculus]	High	High	3	6	3	6	454718	1.74205e+06
Q6ZQ77	Hip1r	Huntingtin-interacting protein 1-related protein [Mus musculus]	High	High	4	4	4	4	475821	1.17296e+06
P47963	Rpl13	60S ribosomal protein L13 [Mus musculus]	High	High	4	1	4	1	5.41052e+06	1.45442e+06
Q61990	Pcbp2	PREDICTED: poly(rC)-binding protein 2 isoform X12 [Mus musculus]	High	High	2	5	2	3	7525761	2.72335e+06
P97434	Mprip	PREDICTED: myosin phosphatase Rho-interacting protein isoform X1 [Mus musculus]	High	High	4	2	4	2	2.13919e+06	380097
Q8VCX5	Micu1	Calcium uptake protein 1, mitochondrial isoform 1 [Mus musculus]	High	High	3	2	3	2	1.61069e+06	94572.7
Q8JZQ2	Afg3l2	AFG3-like protein 2 [Mus musculus]	High	High	4	4	4	4	221681	812215
Q544Y7	Cfl1	Cofilin-1 [Mus musculus]	High	High	3	1	1	1	3.53542e+06	1.10856e+06
E9Q7L0	Ogdhl	2-oxoglutarate dehydrogenase-like, mitochondrial [Mus musculus]	High	High	5	2	1	2	399888	1.26663e+06
Q8BTI8	Srrm2	PREDICTED: serine/arginine repetitive matrix protein 2 isoform X1 [Mus musculus]	High	High	2	1	2	1	1.1987e+06	235751
Q4VAG4	Rpl22	60S ribosomal protein L22 isoform b [Mus musculus]	High	Medium	2	1	2	1	1.58632e+06	181748
G3X9T7	Lgals9	Galectin-9 isoform 1 [Mus musculus]	High	High	3	4	3	4	3.6154e+06	4.30807e+06
P31324	Prkar2b	PREDICTED: cAMP-dependent protein kinase type II-beta regulatory subunit isoform X1 [Mus musculus]	High	High	2	1	2	1	1.60239e+06	1
Q8CGY8	Ogt	PREDICTED: UDP-N-acetylglucosamine--peptide N-acetylglucosaminyltransferase 110 kDa subunit isoform X1 [Mus musculus]	High	High	4	1	4	1	1.54041e+06	583618
Q3U7D2	Rpl15	PREDICTED: 60S ribosomal protein L15 isoform X1 [Mus musculus]	High	High	4	2	4	2	7.95793e+06	4.86384e+06
B9EJ86	Osbpl8	Oxysterol-binding protein-related protein 8 isoform a [Mus musculus]	High	High	3	1	3	1	1.596e+06	151605
Q8BJ34	Marf1	Meiosis regulator and mRNA stability factor 1 [Mus musculus]	High	High	4	4	4	4	1.865e+06	540374
E9PWN0	Lpin2	Phosphatidate phosphatase LPIN2 isoform 1 [Mus musculus]	High	High	4	2	4	2	695424	149561
Q3UKA1	Dnajc3	DnaJ homolog subfamily C member 3 precursor [Mus musculus]	High	High	3	1	3	1	1649376	99025
F2Z456	Cyb5r3	PREDICTED: NADH-cytochrome b5 reductase 3 isoform X1 [Mus musculus]	High	High	2	1	2	1	1.79674e+06	164058
E0CZ72	Kif2a	PREDICTED: kinesin-like protein KIF2A isoform X1 [Mus musculus]	High	High	4	4	4	4	2.89045e+06	1.20429e+06
Q544R5	Tardbp	TAR DNA-binding protein 43 isoform 1 [Mus musculus]	High	High	2	2	2	2	835696	629223
Q4FZE6	Rps7	40S ribosomal protein S7 [Mus musculus]	High	High	3	1	3	1	4.37112e+06	310762
Q14AI7	Cops4	COP9 signalosome complex subunit 4 [Mus musculus]	High	High	2	2	2	2	573283	379569
Q9CQV8	Ywhab	PREDICTED: 14-3-3 protein beta/alpha isoform X1 [Mus musculus]	High	High	4	4	1	1	6.47872e+06	117855
Q3TVV6	Hnrnpu	PREDICTED: heterogeneous nuclear ribonucleoprotein U isoform X1 [Mus musculus]	High	High	3	2	3	2	391744	12232.6
Q52L97	Kpna2	Importin subunit alpha-1 [Mus musculus]	High	High	2	1	2	1	1.03341e+06	449528
Q9CRB9	Chchd3	MICOS complex subunit Mic19 [Mus musculus]	High	High	4	3	4	3	2.09229e+06	1.25418e+06
A0A3Q4EI12	Rab18	Ras-related protein Rab-18 isoform 1 [Mus musculus]	High	High	3	2	3	2	1.83652e+06	430252
Q3U7E6	Surf4	Surfeit locus protein 4 [Mus musculus]	High	Medium	3	1	3	1	8.42284e+06	267022
A0A0G2JGL0	Ube2d3	Ubiquitin-conjugating enzyme E2 D3 isoform 1 [Mus musculus]	High	High	3	2	2	2	2.16758e+07	1.18236e+06
A0A0A6YX26	Rpl31	60S ribosomal protein L31 [Mus musculus]	High	High	3	1	3	1	4.40422e+06	380328
A0ZVB6	Btaf1	TATA-binding protein-associated factor 172 [Mus musculus]	High	Medium	2	1	2	1	1.07132e+06	79956.6
P54869	Hmgcs2	Hydroxymethylglutaryl-CoA synthase, mitochondrial precursor [Mus musculus]	High	High	3	3	3	3	3.35711e+06	938526
P17751	Tpi1	Triosephosphate isomerase [Mus musculus]	High	High	1	3	1	3	1.07564e+06	241149
Q8R3P2	Dtx2	PREDICTED: probable E3 ubiquitin-protein ligase DTX2 isoform X1 [Mus musculus]	High	High	2	3	2	3	369394	1.16619e+06
Q8R1B4	Eif3c	Eukaryotic translation initiation factor 3 subunit C [Mus musculus]	High	High	3	2	3	2	432074	481562
B2CY77	Rpsa	40S ribosomal protein SA [Mus musculus]	High	High	2	2	2	2	1	140310
P28867	Prkcd	PREDICTED: protein kinase C delta type isoform X1 [Mus musculus]	High	High	2	1	2	1	288879	50801.5
Q9QXK3	Copg2	Coatomer subunit gamma-2 [Mus musculus]	High	High	3	2	1	1	540751	1
Q3TK29	Trap1	Heat shock protein 75 kDa, mitochondrial precursor [Mus musculus]	High	High	2	2	1	1	1	1
Q3UZ58	Fdxr	NADPH:adrenodoxin oxidoreductase, mitochondrial precursor [Mus musculus]	High	High	2	5	2	5	1.14666e+06	1.10066e+06
P12382	Pfkl	ATP-dependent 6-phosphofructokinase, liver type [Mus musculus]	High	High	3	2	3	2	385593	463735
Q6P5D8	Smchd1	Structural maintenance of chromosomes flexible hinge domain-containing protein 1 [Mus musculus]	High	High	4	5	4	5	1.59945e+06	731978
Q04997	Inha	Inhibin alpha chain isoform 1 preproprotein [Mus musculus]	High	High	2	1	2	1	4.37512e+06	215564
Q4VAI2	Acp1	Low molecular weight phosphotyrosine protein phosphatase isoform 1 [Mus musculus]	High	High	2	1	2	1	6.17702e+06	554498
Q8K212	Pacs1	Phosphofurin acidic cluster sorting protein 1 [Mus musculus]	High	High	4	1	4	1	1.00233e+06	134356
A0A140LJ04	Zzef1	PREDICTED: zinc finger ZZ-type and EF-hand domain-containing protein 1 isoform X1 [Mus musculus]	High	High	2	1	2	1	440040	135483
Q99LH8	Tacc3	PREDICTED: transforming acidic coiled-coil-containing protein 3 isoform X1 [Mus musculus]	High	High	3	2	3	2	1.76017e+06	424699
A0A0R4J0B4	Cmas	N-acylneuraminate cytidylyltransferase [Mus musculus]	High	High	1	2	1	2	313539	445915
G5E829	Atp2b1	PREDICTED: plasma membrane calcium-transporting ATPase 1 isoform X1 [Mus musculus]	High	High	3	4	3	4	1.18311e+06	535180
A0A2I3BQV5	Xpo7	PREDICTED: exportin-7 isoform X1 [Mus musculus]	High	High	2	1	2	1	565627	23367.6
Q9JLI8	Sart3	Squamous cell carcinoma antigen recognized by T-cells 3 isoform 1 [Mus musculus]	High	Medium	3	1	3	1	567398	128088
Q08189	Tgm3	PREDICTED: protein-glutamine gamma-glutamyltransferase E isoform X1 [Mus musculus]	High	High	1	1	1	1	441792	212232
A0A0R4J1L9	Mtus1	PREDICTED: microtubule-associated tumor suppressor 1 homolog isoform X1 [Mus musculus]	High	High	1	2	1	2	264204	129303
Q99MR8	Mccc1	Methylcrotonoyl-CoA carboxylase subunit alpha, mitochondrial [Mus musculus]	High	High	4	2	4	2	924197	130368
Q9CQW2	Arl8b	ADP-ribosylation factor-like protein 8B [Mus musculus]	High	Medium	3	1	3	1	4.6826e+06	136477
Q3U687	Ifit1bl2	PREDICTED: interferon induced protein with tetratricopeptide repeats 1B like 2 isoform X1 [Mus musculus]	High	High	3	1	3	1	1.29893e+06	244552
Q01853	Vcp	Transitional endoplasmic reticulum ATPase [Mus musculus]	High	High	3	4	3	4	546884	517284
Q3V2E0	Try5	Trypsin 5 precursor [Mus musculus]	High	High	1	1	1	1	1.47016e+07	1.97334e+06
Q9D1R9	Rpl34	60S ribosomal protein L34 [Mus musculus]	High	High	3	2	3	2	8.48323e+06	482088
B9EKT6	Iqgap3	Ras GTPase-activating-like protein IQGAP3 [Mus musculus]	High	High	2	2	1	1	1	63258.2
Q6R0H7	Gnas	Protein GNAS isoform XLas [Mus musculus]	High	High	2	3	1	2	1.24403e+06	438185
Q7TPZ8	Cpa1	Carboxypeptidase A1 preproprotein [Mus musculus]	High	High	3	1	3	1	1.34907e+06	713653
Q0VBK2	Krt80	Keratin, type II cytoskeletal 80 [Mus musculus]	High	High	3	2	3	2	912066	1.56212e+06
Q497I4	Krt35	Keratin, type I cuticular Ha5 [Mus musculus]	High	High	2	3	1	1	636827	3.1581e+06
Q9Z1G4	Atp6v0a1	PREDICTED: V-type proton ATPase 116 kDa subunit a isoform X1 [Mus musculus]	High	High	3	1	3	1	1	200697
Q3TE63	Ppia	Peptidyl-prolyl cis-trans isomerase A [Mus musculus]	High	High	3	2	3	2	1.00458e+06	156949
Q810B6	Ankfy1	Rabankyrin-5 [Mus musculus]	High	High	3	2	3	2	854524	260920
B7ZNU9	Sntb2	Beta-2-syntrophin [Mus musculus]	High	High	2	3	2	3	292769	459855
Q3U900	Rpn1	Dolichyl-diphosphooligosaccharide--protein glycosyltransferase subunit 1 precursor [Mus musculus]	High	High	3	4	3	4	1.39194e+06	544454
Q3TXF9	Atp1a1	Sodium/potassium-transporting ATPase subunit alpha-1 precursor [Mus musculus]	High	High	3	4	3	4	897996	1.89139e+06
A0A0R4J117	Igsf8	Immunoglobulin superfamily member 8 precursor [Mus musculus]	High	High	2	1	2	1	496596	179322
Q8CD10	Micu2	Calcium uptake protein 2, mitochondrial [Mus musculus]	High	High	1	2	1	2	1.04816e+06	166118
Q9ET26	Rnf114	E3 ubiquitin-protein ligase RNF114 isoform 1 [Mus musculus]	High	High	3	1	3	1	683588	238037
A0A1B0GS91	Svil	PREDICTED: supervillin isoform X1 [Mus musculus]	High	High	1	2	1	2	740979	151769
Q80U72	Scrib	Protein scribble homolog isoform 1 [Mus musculus]	High	High	1	1	1	1	1	38033.4
Q6PHQ9	Pabpc4	Polyadenylate-binding protein 4 isoform 1 [Mus musculus]	High	High	2	2	2	1	4.79323e+06	148493
Q8BGC4	Zadh2	Prostaglandin reductase-3 [Mus musculus]	High	Medium	1	1	1	1	1	1
O08796	Eef2k	Eukaryotic elongation factor 2 kinase [Mus musculus]	High	High	2	1	2	1	1	168301
Q6A0F1	Cct8	T-complex protein 1 subunit theta [Mus musculus]	High	High	2	4	2	4	874149	605606
Q3TFD2	Lpcat1	Lysophosphatidylcholine acyltransferase 1 [Mus musculus]	High	High	3	2	3	2	1.81962e+06	213362
M0QWK1	Ndfip2	NEDD4 family-interacting protein 2 [Mus musculus]	High	High	1	1	1	1	1069522	392948
Q9Z2T6	Krt85	Keratin, type II cuticular Hb5 [Mus musculus]	High	High	2	7	1	6	686496	1.56736e+06
B2RSW8	Pcm1	PREDICTED: pericentriolar material 1 protein isoform X1 [Mus musculus]	High	High	1	2	1	2	322071	477002
O35607	Bmpr2	Bone morphogenetic protein receptor type-2 precursor [Mus musculus]	High	Medium	2	1	2	1	1	46137.7
Q99LC9	Pex6	Peroxisome assembly factor 2 [Mus musculus]	High	High	2	1	2	1	1	196823
Q8CG47	Smc4	PREDICTED: structural maintenance of chromosomes protein 4 isoform X1 [Mus musculus]	High	High	2	6	2	6	978379	2.14956e+06
Q543X6	Map2k4	Dual specificity mitogen-activated protein kinase kinase 4 isoform a [Mus musculus]	High	Medium	1	1	1	1	1	164476
B2RXP7	Naa30	PREDICTED: N-alpha-acetyltransferase 30 isoform X1 [Mus musculus]	High	High	1	3	1	3	588792	658705
P68040	Rack1	Receptor of activated protein C kinase 1 [Mus musculus]	High	High	2	1	2	1	339424	1
E9PXY8	Usp7	PREDICTED: ubiquitin carboxyl-terminal hydrolase 7 isoform X1 [Mus musculus]	High	Medium	3	1	3	1	563784	1
P08226	Apoe	Apolipoprotein E precursor [Mus musculus]	High	High	2	1	2	1	814782	129078
A0A338P6Q4	Abcf3	ATP-binding cassette sub-family F member 3 [Mus musculus]	High	High	2	2	2	1	2.61398e+06	114861
P62071	Rras2	Ras-related protein R-Ras2 precursor [Mus musculus]	High	High	2	1	2	1	2.16256e+06	707288
Q6A0A2	Larp4b	PREDICTED: la-related protein 4B isoform X1 [Mus musculus]	High	High	3	1	3	1	605609	63503.2
A0A0R4J0I6	Acad11	Acyl-CoA dehydrogenase family member 11 [Mus musculus]	High	High	2	2	2	2	1469292	358337
A0A077S9N1	Lyz1	Lysozyme C-1 precursor [Mus musculus]	High	High	1	1	1	1	3.95017e+06	251167
Q5BL07	Pex1	Peroxisome biogenesis factor 1 isoform 1 [Mus musculus]	High	High	2	2	2	2	415659	122507
P28235	Gja4	Gap junction alpha-4 protein [Mus musculus]	High	High	1	4	1	4	859416	520154
P63037	Dnaja1	DnaJ homolog subfamily A member 1 [Mus musculus]	High	High	2	2	2	2	941185	215533
Q3TFF0	Dnaja2	DnaJ homolog subfamily A member 2 [Mus musculus]	High	High	2	1	2	1	1.12087e+06	813892
Q8CGU1	Calcoco1	Calcium-binding and coiled-coil domain-containing protein 1 [Mus musculus]	High	High	1	1	1	1	911963	246349
Q8QZY3	Dppa3	Developmental pluripotency-associated protein 3 [Mus musculus]	High	High	1	2	1	2	1.21647e+06	947852
Q499F1	Dazl	PREDICTED: deleted in azoospermia-like isoform X1 [Mus musculus]	High	High	1	2	1	2	1	627190
B9EJA4	Clasp2	PREDICTED: CLIP-associating protein 2 isoform X1 [Mus musculus]	High	Medium	1	1	1	1	1	1
Q91YT7	Ythdf2	YTH domain-containing family protein 2 [Mus musculus]	High	High	1	2	1	2	1	1.4431e+06
P11103	Parp1	Poly [ADP-ribose] polymerase 1 [Mus musculus]	High	Medium	2	1	2	1	1	24390
Q3UJD6	Usp19	PREDICTED: ubiquitin carboxyl-terminal hydrolase 19 isoform X1 [Mus musculus]	High	High	2	3	2	3	285916	280111
O70569	Rps14	40S ribosomal protein S14 [Mus musculus]	High	High	1	4	1	4	2.96106e+06	4.42614e+06
Q91YJ2	Snx4	Sorting nexin-4 [Mus musculus]	High	High	1	3	1	3	548023	299652
Q6A0C7	Rab21	Ras-related protein Rab-21 [Mus musculus]	High	High	2	1	2	1	982891	428275
Q3U536	Npm1	Nucleophosmin isoform 1 [Mus musculus]	High	High	1	2	1	2	303942	2.87209e+06
Q3TL53	Rps6	40S ribosomal protein S6 [Mus musculus]	High	High	1	1	1	1	2.09326e+06	1
Q6QI06	Rictor	PREDICTED: rapamycin-insensitive companion of mTOR isoform X1 [Mus musculus]	High	Medium	1	1	1	1	479330	44967.8
I1E4X1	Stx5a	Syntaxin-5 [Mus musculus]	High	High	1	1	1	1	1	1
Q8R5H1	Usp15	Ubiquitin carboxyl-terminal hydrolase 15 isoform 1 [Mus musculus]	High	High	2	1	2	1	252966	341429
P58742	Aaas	Aladin [Mus musculus]	High	High	1	1	1	1	350118	48280.2
Q8VBT9	Aspscr1	Tether containing UBX domain for GLUT4 isoform 1 [Mus musculus]	High	High	2	2	2	2	290295	95305.7
Q60949	Tbc1d1	PREDICTED: TBC1 domain family member 1 isoform X1 [Mus musculus]	High	Medium	1	1	1	1	1	78624.3
Q3TL71	Hnrnpk	Heterogeneous nuclear ribonucleoprotein K isoform 1 [Mus musculus]	High	High	1	3	1	3	490520	1.91869e+06
P01027	C3	Complement C3 preproprotein [Mus musculus]	High	High	2	4	2	4	900925	696534
B6ZHD0	Epb41l2	PREDICTED: band 4.1-like protein 2 isoform X1 [Mus musculus]	High	High	1	6	1	6	1	705199
Q6P9P6	Kif11	Kinesin-like protein KIF11 [Mus musculus]	High	High	1	3	1	3	226315	510098
Q5I0T8	Rpl19	60S ribosomal protein L19 isoform 1 [Mus musculus]	High	Medium	1	1	1	1	610656	428351
P26450	Pik3r1	Phosphatidylinositol 3-kinase regulatory subunit alpha isoform 2 [Mus musculus]	High	High	1	1	1	1	360461	256030
Q5M9J8	Rpl28	PREDICTED: 60S ribosomal protein L28 isoform X1 [Mus musculus]	High	High	2	1	2	1	1.56058e+06	161232
O08691	Arg2	Arginase-2, mitochondrial precursor [Mus musculus]	High	Medium	1	1	1	1	674115	87761.2
O35280	Chek1	Serine/threonine-protein kinase Chk1 [Mus musculus]	High	High	1	2	1	2	1	371779
Q6PF93	Pik3c3	Phosphatidylinositol 3-kinase catalytic subunit type 3 [Mus musculus]	High	High	1	1	1	1	1	27853.5
B2RXS4	Plxnb2	Plexin-B2 precursor [Mus musculus]	High	High	1	4	1	4	617996	293002
Q9QUM9	Psma6	Proteasome subunit alpha type-6 isoform 1 [Mus musculus]	High	High	1	2	1	2	615444	361459
Q9Z179	Shcbp1	SHC SH2 domain-binding protein 1 [Mus musculus]	High	High	2	2	2	2	219130	353580
Q19LI2	A1bg	Alpha-1B-glycoprotein precursor [Mus musculus]	High	High	2	1	2	1	694368	110233
P63038	Hspd1	60 kDa heat shock protein, mitochondrial [Mus musculus]	High	High	2	7	2	7	1	2.44599e+06
Q8CIG3	Kdm1b	PREDICTED: lysine-specific histone demethylase 1B isoform X1 [Mus musculus]	High	Medium	2	1	2	1	795780	34041.7
Q7TS73	Rflna	Refilin-A [Mus musculus]	High	High	1	1	1	1	1	104366
O08648	Map3k4	Mitogen-activated protein kinase kinase kinase 4 [Mus musculus]	High	High	1	1	1	1	481206	118037
Q3UPD0	Scfd2	Sec1 family domain-containing protein 2 isoform a [Mus musculus]	High	High	1	1	1	1	303160	91715.6
G5E870	Trip12	PREDICTED: E3 ubiquitin-protein ligase TRIP12 isoform X1 [Mus musculus]	High	High	1	1	1	1	195968	211598
P24270	Cat	Catalase [Mus musculus]	High	High	1	1	1	1	420571	1.00504e+06
Q542X7	Cct2	T-complex protein 1 subunit beta [Mus musculus]	High	High	1	2	1	2	462226	132778
Q3TG52	Aldh9a1	4-trimethylaminobutyraldehyde dehydrogenase precursor [Mus musculus]	High	High	1	1	1	1	666341	201652
Q3UGN6	Pdpk1	3-phosphoinositide-dependent protein kinase 1 isoform A [Mus musculus]	High	High	1	1	1	1	1	180005
Q8BJ71	Nup93	Nuclear pore complex protein Nup93 isoform 1 [Mus musculus]	High	High	1	2	1	2	1	147249
Q62261	Sptbn1	PREDICTED: spectrin beta chain, non-erythrocytic 1 isoform X1 [Mus musculus]	High	High	2	1	2	1	313709	109918
Q9EQ20	Aldh6a1	Methylmalonate-semialdehyde dehydrogenase [acylating], mitochondrial isoform 1 precursor [Mus musculus]	High	High	1	1	1	1	1	60458.7
Q9D824	Fip1l1	PREDICTED: pre-mRNA 3'-end-processing factor FIP1 isoform X1 [Mus musculus]	High	High	2	1	2	1	795931	1
Q99LB6	Mat2b	Methionine adenosyltransferase 2 subunit beta isoform 1 [Mus musculus]	High	High	2	2	2	2	1073588	284910
G5E8C2	Kbtbd7	Kelch repeat and BTB domain-containing protein 7 [Mus musculus]	High	High	1	1	1	1	406970	708176
Q8BQL7	Tollip	Toll-interacting protein isoform 1 [Mus musculus]	High	Medium	1	1	1	1	784009	221365
Q3TUI9	Psma5	Proteasome subunit alpha type-5 [Mus musculus]	High	High	1	1	1	1	1.66689e+07	122859
Q99J99	Mpst	PREDICTED: 3-mercaptopyruvate sulfurtransferase isoform X1 [Mus musculus]	High	High	1	3	1	3	569245	971390
Q8C6P8	Zfp57	Zinc finger protein 57 isoform 1 [Mus musculus]	High	High	2	2	2	2	1.08372e+06	133492
Q3TRJ4	Krt26	Keratin, type I cytoskeletal 26 [Mus musculus]	High	Medium	1	1	1	1	260825	386883
P97329	Kif20a	Kinesin-like protein KIF20A [Mus musculus]	High	Medium	2	1	2	1	238078	248911
Q32P16	Wdr13	PREDICTED: WD repeat-containing protein 13 isoform X1 [Mus musculus]	High	High	1	2	1	2	1	137262
G3UZA7	Sumo3	Small ubiquitin-related modifier 3 isoform 4 [Mus musculus]	High	High	1	1	1	1	1.36239e+06	1.91914e+06
Q8BHJ6	Serinc5	Serine incorporator 5 [Mus musculus]	High	High	1	1	1	1	1161437	644536
Q6PB44	Ptpn23	Tyrosine-protein phosphatase non-receptor type 23 [Mus musculus]	High	High	1	1	1	1	231835	1
Q8BMI0	Fbxo38	PREDICTED: F-box only protein 38 isoform X1 [Mus musculus]	High	Medium	2	1	2	1	1.29064e+09	44374.7
Q8BFY9	Tnpo1	Transportin-1 isoform 1 [Mus musculus]	High	High	1	1	1	1	1	23404.7
Q8BX22	Sall4	Sal-like protein 4 isoform a [Mus musculus]	High	High	2	4	2	4	997186	580939
Q3UKC1	Tax1bp1	Tax1-binding protein 1 homolog isoform 1 [Mus musculus]	High	High	1	1	1	1	1	731496
Q3TPZ2	Plk1	Serine/threonine-protein kinase PLK1 [Mus musculus]	High	High	1	4	1	4	492605	646456
Q8BGF6	Elmod2	ELMO domain-containing protein 2 [Mus musculus]	High	High	1	3	1	3	1.34759e+07	1.65417e+06
A1L329	Nbr1	PREDICTED: next to BRCA1 gene 1 protein isoform X1 [Mus musculus]	High	High	1	2	1	2	1	694441
Q07417	Acads	Short-chain specific acyl-CoA dehydrogenase, mitochondrial precursor [Mus musculus]	High	High	1	1	1	1	348327	180797
A3KGU9	Sptan1	PREDICTED: spectrin alpha chain, non-erythrocytic 1 isoform X1 [Mus musculus]	High	High	1	1	1	1	181136	1
Q9DBR7	Ppp1r12a	PREDICTED: protein phosphatase 1 regulatory subunit 12A isoform X1 [Mus musculus]	High	High	1	1	1	1	1	53550.6
Q9D786	Haus5	HAUS augmin-like complex subunit 5 [Mus musculus]	High	High	1	1	1	1	1	1
A0A0R4J0Q9	Cog7	PREDICTED: conserved oligomeric Golgi complex subunit 7 isoform X1 [Mus musculus]	High	High	1	1	1	1	1	89249.3
A0A5F8MPK9	Sacm1l	Phosphatidylinositide phosphatase SAC1 isoform 1x [Mus musculus]	High	Medium	1	1	1	1	1	149287
O08715	Akap1	A-kinase anchor protein 1, mitochondrial [Mus musculus]	High	High	1	2	1	2	1	343246
Q6ZPJ3	Ube2o	(E3-independent) E2 ubiquitin-conjugating enzyme UBE2O [Mus musculus]	High	High	1	1	1	1	1	38243.7
Q9JMK2	Csnk1e	PREDICTED: casein kinase I isoform X1 [Mus musculus]	High	High	1	2	1	2	1	339435
Q04447	Ckb	Creatine kinase B-type [Mus musculus]	High	High	1	4	1	4	1	2.64331e+06
Q6RHW0	Krt9	Keratin, type I cytoskeletal 9 [Mus musculus]	High	High	1	1	1	1	2.52786e+06	4041770
A0A1S6GWJ6	Cnot2	CCR4-NOT transcription complex subunit 2 isoform d [Mus musculus]	High	High	1	1	1	1	236418	363896
P17919	Hoxb1	PREDICTED: homeobox protein Hox-B1 isoform X1 [Mus musculus]	Medium	High	1	1	1	1	1.60973e+06	129174
E9Q0B5	Fcgbp	IgGFc-binding protein precursor [Mus musculus]	Medium	Medium	1	1	1	1	351593880	7.66474e+08
Q8BJY1	Psmd5	26S proteasome non-ATPase regulatory subunit 5 isoform 1 [Mus musculus]	Medium	Medium	1	1	1	1	3.6122e+06	1
Q3TS71	E330021D16Rik	PREDICTED: ubiquitin-conjugating enzyme E2 Q2-like isoform X1 [Mus musculus]	Medium	High	1	2	1	2	287484	192552
Q3TFD9	Vim	Vimentin [Mus musculus]	Medium	High	1	5	1	4	215401	1.1247e+07
P49717	Mcm4	DNA replication licensing factor MCM4 [Mus musculus]	Medium	Medium	1	1	1	1	1	46646.3
P97477	Aurka	Aurora kinase A isoform a [Mus musculus]	Medium	High	1	2	1	2	1	53392.6
P11214	Plat	Tissue-type plasminogen activator preproprotein [Mus musculus]	Medium	High	1	4	1	4	1	2.0215e+06
Q91XL3	Uxs1	PREDICTED: UDP-glucuronic acid decarboxylase 1 isoform X1 [Mus musculus]	Medium	Medium	1	1	1	1	219251	84999.9
F8VPV0	Pcnt	PREDICTED: pericentrin isoform X1 [Mus musculus]	Medium	High	1	2	1	2	1	777171
G3UWC2	Naalad2	PREDICTED: N-acetylated-alpha-linked acidic dipeptidase 2 isoform X1 [Mus musculus]	Medium	High	1	2	1	2	279812	70446.2
P05480	Src	PREDICTED: neuronal proto-oncogene tyrosine-protein kinase Src isoform X1 [Mus musculus]	Medium	High	1	1	1	1	1	696515
F7CB97	Clip1	PREDICTED: CAP-Gly domain-containing linker protein 1 isoform X1 [Mus musculus]	Medium	High	1	2	1	1	1	125383
Q80TM2	Tln1	PREDICTED: talin-1 isoform X1 [Mus musculus]	Medium	Medium	1	1	1	1	158073	154254
Q8CBG9	Rnf170	PREDICTED: E3 ubiquitin-protein ligase RNF170 isoform X1 [Mus musculus]	Medium	High	1	1	1	1	406272	118103
Q99PL5	Rrbp1	Ribosome-binding protein 1 isoform a [Mus musculus]	Low	High	1	2	1	2	1	62182.9
A0A1S6GWH5	Uba1	Ubiquitin-like modifier-activating enzyme 1 isoform 1 [Mus musculus]	Low	Medium	1	1	1	1	235907	14650.4
A0A0R4J293	Tgm1	PREDICTED: protein-glutamine gamma-glutamyltransferase K isoform X1 [Mus musculus]	Low	High	1	3	1	3	1	595818
Q99KI0	Aco2	Aconitate hydratase, mitochondrial precursor [Mus musculus]	Low	High	1	2	1	2	333527	211903
Q6DI58	Rpl12	60S ribosomal protein L12 [Mus musculus]	Low	High	1	1	1	1	968113	360821
Q61646	Hp	Haptoglobin isoform 1 preproprotein [Mus musculus]	Low	High	1	2	1	2	1	3.277e+06
Q68FD5	Cltc	PREDICTED: clathrin heavy chain 1 isoform X1 [Mus musculus]	High	NA	60	NA	60	NA	7.22249e+08	NA
P68033	Actc1	Actin, alpha cardiac muscle 1 [Mus musculus]	High	NA	18	NA	6	NA	2.30826e+07	NA
Q5FW91	Tuba3b	Tubulin alpha-3 chain [Mus musculus]	High	NA	16	NA	2	NA	2.26076e+06	NA
Q8BU30	Iars	Isoleucine--tRNA ligase, cytoplasmic [Mus musculus]	High	NA	31	NA	31	NA	4.86591e+07	NA
Q3TIN2	Qars	Glutamine--tRNA ligase [Mus musculus]	High	NA	26	NA	26	NA	3.14491e+07	NA
P17156	Hspa2	Heat shock-related 70 kDa protein 2 [Mus musculus]	High	NA	16	NA	7	NA	4.76838e+06	NA
Q9DCG4	Dopey2	PREDICTED: protein dopey-2 isoform X1 [Mus musculus]	High	NA	27	NA	26	NA	1.22102e+07	NA
E9Q9C3	Mllt4	PREDICTED: afadin isoform X11 [Mus musculus]	High	NA	16	NA	16	NA	8.78401e+06	NA
Q8BU40	Nlrp4a	PREDICTED: NACHT, LRR and PYD domains-containing protein 4A isoform X1 [Mus musculus]	High	NA	10	NA	6	NA	1.82765e+06	NA
Q9QWL7	Krt17	Keratin, type I cytoskeletal 17 [Mus musculus]	High	NA	15	NA	3	NA	5.0623e+08	NA
Q5SXA8	Rars	Arginine--tRNA ligase, cytoplasmic [Mus musculus]	High	NA	15	NA	15	NA	1.46418e+07	NA
Q3UWL9	Nlrp4g	NLR family, pyrin domain containing 4G isoform 1 [Mus musculus]	High	NA	14	NA	4	NA	790807	NA
Q8BGZ7	Krt75	Keratin, type II cytoskeletal 75 [Mus musculus]	High	NA	10	NA	1	NA	4.77657e+06	NA
Q3TFD7	Atp5b	ATP synthase subunit beta, mitochondrial precursor [Mus musculus]	High	NA	11	NA	11	NA	1.07357e+07	NA
Q3THN8	Atp5a1	ATP synthase subunit alpha, mitochondrial precursor [Mus musculus]	High	NA	10	NA	10	NA	1.23775e+07	NA
Q9JIF7	Copb1	Coatomer subunit beta [Mus musculus]	High	NA	10	NA	10	NA	3.06179e+06	NA
P11679	Krt8	Keratin, type II cytoskeletal 8 [Mus musculus]	High	NA	7	NA	1	NA	478165	NA
Q3UDG1	Arf1	ADP-ribosylation factor 1 [Mus musculus]	High	NA	6	NA	2	NA	957644	NA
Q66X01	Nlrp9c	NACHT, LRR and PYD domains-containing protein 9C [Mus musculus]	High	NA	7	NA	1	NA	1	NA
P11476	Rab1a	Ras-related protein Rab-1A [Mus musculus]	High	NA	7	NA	3	NA	2.90768e+06	NA
Q9Z2K1	Krt16	Keratin, type I cytoskeletal 16 isoform 1 [Mus musculus]	High	NA	8	NA	2	NA	3.8782e+06	NA
Q8BI57	Fbxw13	F-box and WD-40 domain protein 13 [Mus musculus]	High	NA	7	NA	1	NA	1.67989e+06	NA
P62849	Rps24	PREDICTED: 40S ribosomal protein S24 isoform X1 [Mus musculus]	High	NA	4	NA	4	NA	5.1142e+06	NA
Q8BIS2	Krt90	Uncharacterized protein LOC239673 [Mus musculus]	High	NA	7	NA	2	NA	7.79594e+07	NA
Q3TKG4	Psmc3	26S proteasome regulatory subunit 6A [Mus musculus]	High	NA	7	NA	7	NA	4.26257e+06	NA
Q9JK58	Rpl9	60S ribosomal protein L9 [Mus musculus]	High	NA	5	NA	5	NA	6.85969e+06	NA
B1AQ78	Krt19	Keratin, type I cytoskeletal 19 isoform 1 [Mus musculus]	High	NA	8	NA	2	NA	2.90811e+06	NA
Q8CGK3	Lonp1	Lon protease homolog, mitochondrial precursor [Mus musculus]	High	NA	7	NA	7	NA	3.44292e+06	NA
Q4FZD2	Ano10	PREDICTED: anoctamin-10 isoform X1 [Mus musculus]	High	NA	5	NA	5	NA	2.33675e+06	NA
Q5I0W6	Mettl7a2	Methyltransferase like 7A2 [Mus musculus]	High	NA	6	NA	1	NA	3.98084e+06	NA
B9EJS3	Tubal3	Tubulin alpha chain-like 3 [Mus musculus]	High	NA	3	NA	1	NA	1	NA
Q3UXC5	Mgst3	Microsomal glutathione S-transferase 3 [Mus musculus]	High	NA	3	NA	3	NA	7066059	NA
Q6ZWN5	Rps9	40S ribosomal protein S9 [Mus musculus]	High	NA	9	NA	9	NA	1.84414e+07	NA
Q642K0	Myl6	Myosin light polypeptide 6 isoform a [Mus musculus]	High	NA	4	NA	4	NA	9.46324e+06	NA
Q3UWK9	Gm813	Uncharacterized protein LOC328695 [Mus musculus]	High	NA	6	NA	6	NA	25310084	NA
Q9CR86	Carhsp1	PREDICTED: calcium-regulated heat stable protein 1 isoform X2 [Mus musculus]	High	NA	3	NA	3	NA	4723572	NA
Q0PD56	Rab5b	PREDICTED: ras-related protein Rab-5B isoform X1 [Mus musculus]	High	NA	4	NA	1	NA	562422	NA
Q9CQM8	Rpl21	60S ribosomal protein L21 [Mus musculus]	High	NA	2	NA	2	NA	1.10229e+07	NA
O54734	Ddost	Dolichyl-diphosphooligosaccharide--protein glycosyltransferase 48 kDa subunit precursor [Mus musculus]	High	NA	6	NA	6	NA	2.69801e+06	NA
Q6P1G2	Kdm2b	PREDICTED: lysine-specific demethylase 2B isoform X1 [Mus musculus]	High	NA	5	NA	5	NA	2.68459e+06	NA
Q3USZ8	1190002N15Rik	Deleted in autism protein 1 homolog precursor [Mus musculus]	High	NA	4	NA	4	NA	1.72872e+06	NA
Q7TPR4	Actn1	PREDICTED: alpha-actinin-1 isoform X1 [Mus musculus]	High	NA	7	NA	7	NA	3.00416e+06	NA
Q8R3E6	Ahsa1	Activator of 90 kDa heat shock protein ATPase homolog 1 [Mus musculus]	High	NA	4	NA	4	NA	1.50886e+06	NA
Q29120	Rps27a	Ubiquitin-40S ribosomal protein S27a precursor [Mus musculus]	High	NA	4	NA	4	NA	3.09934e+08	NA
Q99KT7	Eno1	Alpha-enolase [Mus musculus]	High	NA	4	NA	4	NA	506962	NA
Q6NXH9	Krt73	Keratin, type II cytoskeletal 73 [Mus musculus]	High	NA	4	NA	1	NA	1	NA
Q3TJ01	Rtcb	TRNA-splicing ligase RtcB homolog [Mus musculus]	High	NA	4	NA	4	NA	1.43248e+06	NA
Q8BSF4	Pisd	Phosphatidylserine decarboxylase proenzyme, mitochondrial isoform 1 [Mus musculus]	High	NA	6	NA	6	NA	2.42547e+06	NA
Q8BIW1	Prune1	Exopolyphosphatase PRUNE1 [Mus musculus]	High	NA	4	NA	4	NA	931407	NA
Q6PAN5	2310035C23Rik	PREDICTED: lisH domain and HEAT repeat-containing protein KIAA1468 isoform X1 [Mus musculus]	High	NA	4	NA	4	NA	219220	NA
Q8BKC5	Ipo5	PREDICTED: importin-5 isoform X1 [Mus musculus]	High	NA	5	NA	5	NA	2.54232e+06	NA
Q3TRM4	Pnpla6	PREDICTED: neuropathy target esterase isoform X1 [Mus musculus]	High	NA	4	NA	4	NA	562367	NA
Q9WV55	Vapa	PREDICTED: vesicle-associated membrane protein-associated protein A isoform X1 [Mus musculus]	High	NA	4	NA	4	NA	1950089	NA
Q8JZM0	Tfb1m	Dimethyladenosine transferase 1, mitochondrial [Mus musculus]	High	NA	3	NA	3	NA	1.48341e+06	NA
Q8C5N9	Hsd17b7	PREDICTED: 3-keto-steroid reductase isoform X1 [Mus musculus]	High	NA	2	NA	2	NA	3.71531e+06	NA
Q6P8V8	Hist1h2bp	Histone H2B type 1-P isoform 1 [Mus musculus]	High	NA	3	NA	3	NA	4.06563e+06	NA
Q3U0D7	Arf6	ADP-ribosylation factor 6 [Mus musculus]	High	NA	4	NA	3	NA	1.86317e+06	NA
A0A068BFR3	Rab11b	Ras-related protein Rab-11B [Mus musculus]	High	NA	4	NA	4	NA	5.09617e+06	NA
Q9CXQ1	Rab3c	Ras-related protein Rab-3C [Mus musculus]	High	NA	4	NA	2	NA	1.8832e+06	NA
P21279	Gnaq	Guanine nucleotide-binding protein G(q) subunit alpha [Mus musculus]	High	NA	4	NA	2	NA	1.81975e+06	NA
Q545W5	Gstm5	Glutathione S-transferase Mu 5 [Mus musculus]	High	NA	5	NA	5	NA	7.95624e+06	NA
Q99LC5	Etfa	Electron transfer flavoprotein subunit alpha, mitochondrial [Mus musculus]	High	NA	4	NA	4	NA	2.06077e+06	NA
Q3U1J0	Slc38a5	Sodium-coupled neutral amino acid transporter 5 [Mus musculus]	High	NA	3	NA	3	NA	3.13231e+06	NA
Q3UE40	Gna13	Guanine nucleotide-binding protein subunit alpha-13 [Mus musculus]	High	NA	5	NA	3	NA	9.95356e+06	NA
Q3TCH7	Cul4a	Cullin-4A [Mus musculus]	High	NA	4	NA	1	NA	1	NA
Q5BLJ7	Rps13	40S ribosomal protein S13 [Mus musculus]	High	NA	4	NA	4	NA	2.43228e+06	NA
Q9CQS7	Dppa5a	Developmental pluripotency-associated protein 5A [Mus musculus]	High	NA	4	NA	4	NA	5.43163e+06	NA
P35761	Ttk	PREDICTED: dual specificity protein kinase TTK isoform X1 [Mus musculus]	High	NA	4	NA	4	NA	1.34857e+06	NA
P23967	Atp6v0c	V-type proton ATPase 16 kDa proteolipid subunit [Mus musculus]	High	NA	1	NA	1	NA	3.30308e+06	NA
P86048	Rpl10l	60S ribosomal protein L10-like [Mus musculus]	High	NA	3	NA	3	NA	6.62007e+06	NA
Q8K2C9	Hacd3	Very-long-chain (3R)-3-hydroxyacyl-CoA dehydratase 3 [Mus musculus]	High	NA	4	NA	4	NA	2.57974e+06	NA
E9PV41	Diaph1	Protein diaphanous homolog 1 isoform 1 [Mus musculus]	High	NA	4	NA	4	NA	1.03896e+06	NA
Q91VB8	Hba-a2	Hemoglobin alpha, adult chain 2 [Mus musculus]	High	NA	3	NA	3	NA	2.71946e+06	NA
Q68FL6	Mars	Methionine--tRNA ligase, cytoplasmic isoform 1 [Mus musculus]	High	NA	5	NA	5	NA	1.24985e+06	NA
Q8BH66	Atl1	Atlastin-1 [Mus musculus]	High	NA	4	NA	4	NA	514598	NA
Q3UHQ5	Gcn1l1	EIF-2-alpha kinase activator GCN1 [Mus musculus]	High	NA	5	NA	5	NA	989100	NA
Q8CGP5	Hist1h2af	Histone H2A type 1-F [Mus musculus]	High	NA	3	NA	3	NA	6.90364e+06	NA
Q91V86	Hbb-b1	Hemoglobin subunit beta-1 [Mus musculus]	High	NA	3	NA	3	NA	5.31454e+06	NA
P39031	Rps15a	40S ribosomal protein S15a [Mus musculus]	High	NA	3	NA	3	NA	7.06457e+06	NA
Q9CQW9	Ifitm3	Interferon-induced transmembrane protein 3 [Mus musculus]	High	NA	2	NA	2	NA	7.58063e+06	NA
P62830	LOC100862455	PREDICTED: 60S ribosomal protein L23 [Mus musculus]	High	NA	4	NA	4	NA	5220625	NA
Q60597	Ogdh	2-oxoglutarate dehydrogenase, mitochondrial isoform 1 [Mus musculus]	High	NA	5	NA	1	NA	995155	NA
Q3UE74	Atad3a	ATPase family AAA domain-containing protein 3 [Mus musculus]	High	NA	4	NA	4	NA	1.61922e+06	NA
F8WIV5	Dnm2	PREDICTED: dynamin-2 isoform X1 [Mus musculus]	High	NA	4	NA	4	NA	802459	NA
Q3UHW9	Cfl2	Cofilin-2 [Mus musculus]	High	NA	3	NA	1	NA	367681	NA
-	LOC100862433	PREDICTED: 40S ribosomal protein S16 [Mus musculus]	High	NA	3	NA	3	NA	8.27029e+06	NA
P19253	Rpl13a	60S ribosomal protein L13a [Mus musculus]	High	NA	4	NA	4	NA	7.17824e+06	NA
A2AFQ2	Hsd17b10	3-hydroxyacyl-CoA dehydrogenase type-2 [Mus musculus]	High	NA	5	NA	5	NA	774437	NA
P70280	Vamp7	Vesicle-associated membrane protein 7 isoform 1 [Mus musculus]	High	NA	3	NA	3	NA	2.18785e+06	NA
Q3TV67	Rab2b	Ras-related protein Rab-2B [Mus musculus]	High	NA	2	NA	2	NA	1.04182e+06	NA
Q61525	Erbb2	Receptor tyrosine-protein kinase erbB-2 precursor [Mus musculus]	High	NA	4	NA	3	NA	1.14401e+06	NA
Q8BYY5	Xpo1	Exportin-1 [Mus musculus]	High	NA	4	NA	4	NA	848857	NA
Q497N1	Rps26	40S ribosomal protein S26 [Mus musculus]	High	NA	2	NA	2	NA	2.52715e+06	NA
Q2TBE6	Pi4k2a	Phosphatidylinositol 4-kinase type 2-alpha [Mus musculus]	High	NA	4	NA	4	NA	825587	NA
Q9CY27	Tecr	Very-long-chain enoyl-CoA reductase isoform 1 [Mus musculus]	High	NA	3	NA	3	NA	2.80275e+06	NA
Q8CC13	Ap1b1	AP-1 complex subunit beta-1 isoform 1 [Mus musculus]	High	NA	3	NA	3	NA	895666	NA
A0A0R4J1L4	Ap1m2	AP-1 complex subunit mu-2 isoform 2 [Mus musculus]	High	NA	3	NA	3	NA	1.19603e+06	NA
Q8JZN7	Rhot2	Mitochondrial Rho GTPase 2 [Mus musculus]	High	NA	3	NA	3	NA	1.26315e+06	NA
Q53Z03	Ddx25	ATP-dependent RNA helicase DDX25 [Mus musculus]	High	NA	3	NA	1	NA	418267	NA
Q9D0M5	Dynll2	Dynein light chain 2, cytoplasmic [Mus musculus]	High	NA	2	NA	2	NA	2.092e+07	NA
P60867	Rps20	40S ribosomal protein S20 [Mus musculus]	High	NA	1	NA	1	NA	2.22648e+06	NA
Q4FZH2	Rpl26	60S ribosomal protein L26 [Mus musculus]	High	NA	3	NA	3	NA	4.78808e+06	NA
-	Gm5093	PREDICTED: 60S ribosomal protein L11-like [Mus musculus]	High	NA	2	NA	2	NA	12206217	NA
Q8BK08	Tmem11	Transmembrane protein 11, mitochondrial isoform 1 [Mus musculus]	High	NA	1	NA	1	NA	1.67407e+06	NA
O54692	Zw10	Centromere/kinetochore protein zw10 homolog [Mus musculus]	High	NA	3	NA	3	NA	406833	NA
-	Gm5409	PREDICTED: try10-like trypsinogen isoform X1 [Mus musculus]	High	NA	2	NA	2	NA	9.3573e+07	NA
Q3TJ43	Vps35	Vacuolar protein sorting-associated protein 35 [Mus musculus]	High	NA	4	NA	4	NA	1.04082e+06	NA
D3YYB0	Rps27l	40S ribosomal protein S27-like isoform 1 [Mus musculus]	High	NA	1	NA	1	NA	3006876	NA
Q3U4W5	Rab6a	Ras-related protein Rab-6A isoform 1 [Mus musculus]	High	NA	3	NA	2	NA	1	NA
Q5FWB6	Rplp0	60S acidic ribosomal protein P0 [Mus musculus]	High	NA	3	NA	3	NA	2.01067e+06	NA
Q9CQP6	Ndufa4	Cytochrome c oxidase subunit NDUFA4 [Mus musculus]	High	NA	2	NA	2	NA	1.35698e+06	NA
Q8R0W0	Eppk1	Epiplakin [Mus musculus]	High	NA	1	NA	1	NA	1.07144e+06	NA
Q9D051	Pdhb	Pyruvate dehydrogenase E1 component subunit beta, mitochondrial precursor [Mus musculus]	High	NA	2	NA	2	NA	363904	NA
Q4FK36	Dstn	Destrin [Mus musculus]	High	NA	2	NA	1	NA	1.45618e+06	NA
Q3TQS6	Egfr	Epidermal growth factor receptor isoform 1 precursor [Mus musculus]	High	NA	3	NA	2	NA	453845	NA
D3Z1V4	Pebp1	Phosphatidylethanolamine-binding protein 1 [Mus musculus]	High	NA	2	NA	2	NA	308661	NA
Q6PJ87	Csnk1a1	PREDICTED: casein kinase I isoform X2 [Mus musculus]	High	NA	3	NA	3	NA	442589	NA
P46412	Gpx3	Glutathione peroxidase 3 isoform 2 precursor [Mus musculus]	High	NA	2	NA	2	NA	815995	NA
P10924	Pfn1	Profilin-1 [Mus musculus]	High	NA	1	NA	1	NA	1.40511e+06	NA
P62270	Rps18	40S ribosomal protein S18 [Mus musculus]	High	NA	2	NA	2	NA	876176	NA
P52196	Tst	Thiosulfate sulfurtransferase [Mus musculus]	High	NA	2	NA	2	NA	1	NA
P0C7A0	Khdc1b	KH homology domain-containing protein 1B [Mus musculus]	High	NA	3	NA	2	NA	2.10792e+06	NA
A3E4B0	COX2	Cytochrome c oxidase subunit II (mitochondrion) [Mus musculus musculus]	High	NA	3	NA	3	NA	393096	NA
H7BWZ9	Dopey1	PREDICTED: protein dopey-1 isoform X1 [Mus musculus]	High	NA	2	NA	2	NA	1.0153e+06	NA
-	Gm29779	PREDICTED: MLV-related proviral Env polyprotein [Mus musculus]	High	NA	1	NA	1	NA	1.21227e+06	NA
B9EIT9	Khdc1c	KH homology domain-containing protein 1C [Mus musculus]	High	NA	3	NA	2	NA	1.69539e+06	NA
O55234	Psmb5	Proteasome subunit beta type-5 [Mus musculus]	High	NA	1	NA	1	NA	7.09977e+06	NA
G3X957	Ppfibp2	PREDICTED: liprin-beta-2 isoform X9 [Mus musculus]	High	NA	2	NA	2	NA	521441	NA
Q8BR64	Rock2	Rho-associated protein kinase 2 [Mus musculus]	High	NA	2	NA	2	NA	846163	NA
Q9DBG6	Rpn2	PREDICTED: dolichyl-diphosphooligosaccharide--protein glycosyltransferase subunit 2 isoform X5 [Mus musculus]	High	NA	2	NA	2	NA	911413	NA
Q3UJU9	Rmdn3	Regulator of microtubule dynamics protein 3 [Mus musculus]	High	NA	2	NA	2	NA	1.87235e+07	NA
P61620	Sec61a1	Protein transport protein Sec61 subunit alpha isoform 1 [Mus musculus]	High	NA	3	NA	3	NA	1.63175e+06	NA
Q922U8	Tmed10	Transmembrane emp24 domain-containing protein 10 precursor [Mus musculus]	High	NA	1	NA	1	NA	395138	NA
Q5SUC3	Canx	Calnexin precursor [Mus musculus]	High	NA	2	NA	2	NA	252103	NA
Q9CR19	Rpl5	60S ribosomal protein L5 [Mus musculus]	High	NA	1	NA	1	NA	1	NA
O35099	Map3k5	Mitogen-activated protein kinase kinase kinase 5 [Mus musculus]	High	NA	2	NA	2	NA	6.66755e+06	NA
Q3U8X1	Eif3f	Eukaryotic translation initiation factor 3 subunit F [Mus musculus]	High	NA	1	NA	1	NA	1	NA
O08547	Sec22b	Vesicle-trafficking protein SEC22b precursor [Mus musculus]	High	NA	1	NA	1	NA	1	NA
Q540E6	Rheb	GTP-binding protein Rheb precursor [Mus musculus]	High	NA	1	NA	1	NA	1.41504e+06	NA
Q91WS7	Depdc7	DEP domain-containing protein 7 [Mus musculus]	High	NA	2	NA	2	NA	301045	NA
Q9CYR0	Ssbp1	Single-stranded DNA-binding protein, mitochondrial isoform 2 [Mus musculus]	High	NA	1	NA	1	NA	381062	NA
P43331	Snrpd3	Small nuclear ribonucleoprotein Sm D3 [Mus musculus]	High	NA	1	NA	1	NA	211789	NA
A2A690	Tanc2	PREDICTED: protein TANC2 isoform X1 [Mus musculus]	High	NA	3	NA	3	NA	870348	NA
A0A140LIT2	Dhcr7	PREDICTED: 7-dehydrocholesterol reductase isoform X1 [Mus musculus]	High	NA	2	NA	2	NA	3.14933e+06	NA
Q3TF25	Atp5o	ATP synthase subunit O, mitochondrial precursor [Mus musculus]	High	NA	2	NA	2	NA	1	NA
P04645	Rpl30	60S ribosomal protein L30 [Mus musculus]	High	NA	2	NA	2	NA	1.40886e+06	NA
Q99JZ4	Sar1a	GTP-binding protein SAR1a [Mus musculus]	High	NA	1	NA	1	NA	812575	NA
G3X9K3	Arfgef1	Brefeldin A-inhibited guanine nucleotide-exchange protein 1 [Mus musculus]	High	NA	2	NA	2	NA	838768	NA
Q9DBB4	Naa16	N-alpha-acetyltransferase 16, NatA auxiliary subunit [Mus musculus]	High	NA	3	NA	3	NA	367559	NA
P05810	Rala	Ras-related protein Ral-A precursor [Mus musculus]	High	NA	1	NA	1	NA	740418	NA
Q5SYD0	Myo1d	Unconventional myosin-Id [Mus musculus]	High	NA	2	NA	2	NA	400407	NA
Q3TML0	Pdia6	Protein disulfide-isomerase A6 precursor [Mus musculus]	High	NA	1	NA	1	NA	1	NA
Q8VH31	Rfpl4	Ret finger protein-like 4A [Mus musculus]	High	NA	2	NA	2	NA	1	NA
Q8VD46	Asz1	Ankyrin repeat, SAM and basic leucine zipper domain-containing protein 1 [Mus musculus]	High	NA	2	NA	2	NA	691460	NA
Q99LZ9	Atl3	PREDICTED: atlastin-3 isoform X1 [Mus musculus]	High	NA	1	NA	1	NA	1	NA
Q9D1P9	Tmem59	Transmembrane protein 59 precursor [Mus musculus]	High	NA	1	NA	1	NA	1.03576e+06	NA
Q5BLJ9	Rpl27	60S ribosomal protein L27 [Mus musculus]	High	NA	2	NA	2	NA	696686	NA
Q8VI44	Flii	Protein flightless-1 homolog isoform 1 [Mus musculus]	High	NA	1	NA	1	NA	339195	NA
F8VQC9	Slc4a7	PREDICTED: sodium bicarbonate cotransporter 3 isoform X1 [Mus musculus]	High	NA	1	NA	1	NA	175734	NA
Q9D849	Tmem14c	PREDICTED: transmembrane protein 14C isoform X1 [Mus musculus]	High	NA	1	NA	1	NA	985282	NA
P51863	Atp6v0d1	V-type proton ATPase subunit d 1 [Mus musculus]	High	NA	1	NA	1	NA	965224	NA
P19157	Gstp1	Glutathione S-transferase P 1 [Mus musculus]	High	NA	1	NA	1	NA	1	NA
Q9R1P3	Psmb2	Proteasome subunit beta type-2 [Mus musculus]	High	NA	2	NA	2	NA	874592	NA
Q3UES7	Tcl1	T-cell leukemia/lymphoma protein 1A isoform 2 [Mus musculus]	High	NA	3	NA	3	NA	930575	NA
A2AR16	Mapkap1	PREDICTED: target of rapamycin complex 2 subunit MAPKAP1 isoform X1 [Mus musculus]	High	NA	1	NA	1	NA	652056	NA
Q8BGY2	Eif5a2	PREDICTED: eukaryotic translation initiation factor 5A-2 isoform X1 [Mus musculus]	High	NA	1	NA	1	NA	1	NA
F8WJD4	Sympk	Symplekin [Mus musculus]	High	NA	1	NA	1	NA	1	NA
Q66JY6	Arhgef39	PREDICTED: rho guanine nucleotide exchange factor 39 isoform X1 [Mus musculus]	High	NA	1	NA	1	NA	262943	NA
Q99JY8	Plpp3	Phospholipid phosphatase 3 [Mus musculus]	High	NA	1	NA	1	NA	1.38898e+06	NA
Q9JJ24	Fau	40S ribosomal protein S30 precursor [Mus musculus]	High	NA	1	NA	1	NA	1	NA
P14211	Calr	Calreticulin precursor [Mus musculus]	High	NA	2	NA	2	NA	857591	NA
Q3V3N6	Cops2	COP9 signalosome complex subunit 2 isoform a [Mus musculus]	High	NA	2	NA	2	NA	1.89285e+06	NA
P41276	Arl1	ADP-ribosylation factor-like protein 1 [Mus musculus]	High	NA	1	NA	1	NA	1	NA
-	Gm10499	PREDICTED: H-2 class I histocompatibility antigen, Q7 alpha chain isoform X6 [Mus musculus]	High	NA	1	NA	1	NA	705439	NA
Q8R1F5	Hyi	Putative hydroxypyruvate isomerase [Mus musculus]	High	NA	1	NA	1	NA	1.63934e+06	NA
Q9R062	Gyg	Glycogenin-1 isoform 1 [Mus musculus]	High	NA	2	NA	2	NA	1.97155e+06	NA
Q00PI9	Hnrnpul2	Heterogeneous nuclear ribonucleoprotein U-like protein 2 [Mus musculus]	High	NA	1	NA	1	NA	1	NA
Q3TLP8	Rac1	Ras-related C3 botulinum toxin substrate 1 isoform 1 [Mus musculus]	High	NA	1	NA	1	NA	636464	NA
Q5DQJ3	Capza2	F-actin-capping protein subunit alpha-2 [Mus musculus]	High	NA	1	NA	1	NA	718132	NA
Q9CQM9	Glrx3	Glutaredoxin-3 isoform 1 [Mus musculus]	High	NA	2	NA	2	NA	611432	NA
Q9DAW9	Cnn3	Calponin-3 [Mus musculus]	High	NA	1	NA	1	NA	628849	NA
A6ZI47	Aldoart2	Fructose-bisphosphate aldolase A-like [Mus musculus]	High	NA	2	NA	1	NA	271409	NA
Q6ZWZ6	Rps12	40S ribosomal protein S12 [Mus musculus]	High	NA	1	NA	1	NA	810017	NA
A0A1L1STE6	Idh3a	Isocitrate dehydrogenase [NAD] subunit alpha, mitochondrial precursor [Mus musculus]	High	NA	1	NA	1	NA	1	NA
P11352	Gpx1	Glutathione peroxidase 1 isoform 1 [Mus musculus]	High	NA	2	NA	2	NA	2.48457e+06	NA
Q58EA6	Rps25	40S ribosomal protein S25 [Mus musculus]	High	NA	1	NA	1	NA	1.75292e+06	NA
Q00993	Axl	Tyrosine-protein kinase receptor UFO isoform 1 precursor [Mus musculus]	High	NA	2	NA	2	NA	1.1117e+06	NA
-	Gm12657	Predicted gene 12657 [Mus musculus]	High	NA	2	NA	2	NA	6.80213e+06	NA
B2CZK6	Laptm4b	Lysosomal-associated transmembrane protein 4B [Mus musculus]	High	NA	1	NA	1	NA	1.41971e+06	NA
A2A9Q8	Osbpl9	PREDICTED: oxysterol-binding protein-related protein 9 isoform X1 [Mus musculus]	High	NA	2	NA	2	NA	266077	NA
Q99JI6	Rap1b	Ras-related protein Rap-1b precursor [Mus musculus]	High	NA	1	NA	1	NA	2.40388e+06	NA
Q923C3	Ptbp3	PREDICTED: polypyrimidine tract-binding protein 3 isoform X1 [Mus musculus]	High	NA	1	NA	1	NA	1	NA
Q9DCP2	Slc38a3	Sodium-coupled neutral amino acid transporter 3 [Mus musculus]	High	NA	1	NA	1	NA	448285	NA
Q62101	Prkd1	Serine/threonine-protein kinase D1 [Mus musculus]	High	NA	1	NA	1	NA	409233	NA
Q9CYH2	Fam213a	Redox-regulatory protein FAM213A isoform a [Mus musculus]	High	NA	1	NA	1	NA	469065	NA
E9Q6Y9	Btbd10	PREDICTED: BTB/POZ domain-containing protein 10 isoform X1 [Mus musculus]	High	NA	2	NA	2	NA	385920	NA
Q7TPC1	Cdsn	Corneodesmosin isoform 1 precursor [Mus musculus]	High	NA	1	NA	1	NA	1.4366e+06	NA
Q6ZWX1	Rpl35a	60S ribosomal protein L35a [Mus musculus]	High	NA	2	NA	2	NA	1.7328e+06	NA
P49615	Cdk5	Cyclin-dependent-like kinase 5 [Mus musculus]	High	NA	1	NA	1	NA	1.22671e+06	NA
Q3V3W6	Dad1	Dolichyl-diphosphooligosaccharide--protein glycosyltransferase subunit DAD1 [Mus musculus]	High	NA	1	NA	1	NA	1	NA
O55135	Eif6	Eukaryotic translation initiation factor 6 [Mus musculus]	High	NA	1	NA	1	NA	1	NA
Q8BYI0	Ipo7	Importin-7 [Mus musculus]	High	NA	2	NA	2	NA	165899	NA
Q01405	Sec23a	PREDICTED: protein transport protein Sec23A isoform X1 [Mus musculus]	High	NA	1	NA	1	NA	298602	NA
Q3TD34	Tcn2	PREDICTED: transcobalamin-2 isoform X1 [Mus musculus]	High	NA	1	NA	1	NA	920755	NA
Q80SW1	Ahcyl1	S-adenosylhomocysteine hydrolase-like protein 1 isoform 4 [Mus musculus]	High	NA	2	NA	1	NA	152023	NA
Q9Z0W3	Nup160	Nuclear pore complex protein Nup160 [Mus musculus]	High	NA	1	NA	1	NA	1	NA
A2AS98	Nckap1	Nck-associated protein 1 isoform a [Mus musculus]	High	NA	2	NA	2	NA	530517	NA
Q6ZQ61	Matr3	Matrin-3 [Mus musculus]	High	NA	1	NA	1	NA	194317	NA
P10852	Slc3a2	4F2 cell-surface antigen heavy chain isoform a [Mus musculus]	High	NA	1	NA	1	NA	461605	NA
A2AWF8	Ptprj	PREDICTED: receptor-type tyrosine-protein phosphatase eta isoform X1 [Mus musculus]	High	NA	1	NA	1	NA	489617	NA
-	Gm29376	PREDICTED: 60S ribosomal protein L29-like isoform X1 [Mus musculus]	High	NA	1	NA	1	NA	352544	NA
Q8K0X7	Ppp1r9b	Neurabin-2 [Mus musculus]	High	NA	2	NA	2	NA	585803	NA
Q811U4	Mfn1	Mitofusin-1 [Mus musculus]	High	NA	1	NA	1	NA	273519	NA
L7N1Y3	Gm10436	Oogenesin like isoform 1 [Mus musculus]	High	NA	1	NA	1	NA	1	NA
Q52KC4	Txn1	Thioredoxin [Mus musculus]	High	NA	1	NA	1	NA	1.6608e+06	NA
E9Q4Z2	Acacb	PREDICTED: acetyl-CoA carboxylase 2 isoform X1 [Mus musculus]	High	NA	1	NA	1	NA	1	NA
Q8BVE3	Atp6v1h	V-type proton ATPase subunit H isoform 1 [Mus musculus]	High	NA	1	NA	1	NA	1	NA
Q3ULV9	Otub1	Ubiquitin thioesterase OTUB1 [Mus musculus]	High	NA	1	NA	1	NA	552120	NA
D3YX29	Omt2b	Oocyte maturation, beta [Mus musculus]	High	NA	1	NA	1	NA	1	NA
Q05816	Fabp5	Fatty acid-binding protein, epidermal isoform 1 [Mus musculus]	High	NA	1	NA	1	NA	1.87413e+06	NA
Q80TK0	A830010M20Rik	Uncharacterized protein KIAA1107 isoform 1 [Mus musculus]	High	NA	1	NA	1	NA	155807	NA
Q62484	Tyro3	PREDICTED: tyrosine-protein kinase receptor TYRO3 isoform X1 [Mus musculus]	High	NA	1	NA	1	NA	1	NA
O08915	Aip	PREDICTED: AH receptor-interacting protein isoform X1 [Mus musculus]	High	NA	1	NA	1	NA	1	NA
Q60972	Rbbp4	Histone-binding protein RBBP4 [Mus musculus]	High	NA	2	NA	2	NA	838052	NA
Q91VR2	Atp5c1	ATP synthase subunit gamma, mitochondrial isoform a [Mus musculus]	High	NA	1	NA	1	NA	476788	NA
A0A087WNT1	Tceb1	PREDICTED: transcription elongation factor B polypeptide 1 isoform X1 [Mus musculus]	High	NA	1	NA	1	NA	1	NA
P48758	Cbr1	Carbonyl reductase [NADPH] 1 [Mus musculus]	High	NA	2	NA	2	NA	1.19159e+06	NA
G3X8U8	Parg	Poly(ADP-ribose) glycohydrolase [Mus musculus]	High	NA	1	NA	1	NA	92766.1	NA
Q80ZX0	Sec24b	PREDICTED: protein transport protein Sec24B isoform X1 [Mus musculus]	High	NA	1	NA	1	NA	1	NA
Q91X62	Esyt1	Extended synaptotagmin-1 [Mus musculus]	High	NA	1	NA	1	NA	70696.4	NA
Q6P4T2	Snrnp200	PREDICTED: U5 small nuclear ribonucleoprotein 200 kDa helicase isoform X1 [Mus musculus]	High	NA	1	NA	1	NA	211186	NA
A0A6P5PVW5	Golt1b	PREDICTED: vesicle transport protein GOT1B isoform X1 [Mus musculus]	High	NA	1	NA	1	NA	632484	NA
A0A6P7QC75	Cpne5	PREDICTED: copine-5 isoform X1 [Mus musculus]	High	NA	1	NA	1	NA	252613	NA
Q5HZI8	Rfc5	Replication factor C subunit 5 [Mus musculus]	High	NA	1	NA	1	NA	1	NA
Q9CWT4	Haus8	HAUS augmin-like complex subunit 8 isoform 1 [Mus musculus]	High	NA	1	NA	1	NA	1	NA
Q3U6X7	Cdk2	Cyclin-dependent kinase 2 isoform 1 [Mus musculus]	High	NA	1	NA	1	NA	384082	NA
P70206	Plxna1	Plexin-A1 precursor [Mus musculus]	High	NA	1	NA	1	NA	1	NA
Q69ZR2	Hectd1	E3 ubiquitin-protein ligase HECTD1 [Mus musculus]	High	NA	1	NA	1	NA	1	NA
Q9R1P0	Psma4	Proteasome subunit alpha type-4 [Mus musculus]	High	NA	1	NA	1	NA	396002	NA
Q3UKH3	Acaa2	3-ketoacyl-CoA thiolase, mitochondrial [Mus musculus]	High	NA	1	NA	1	NA	446662	NA
Q790P4	Hsd17b1	Estradiol 17-beta-dehydrogenase 1 [Mus musculus]	High	NA	1	NA	1	NA	1	NA
A2BDN5	Atp6ap2	Renin receptor precursor [Mus musculus]	High	NA	1	NA	1	NA	284553	NA
Q8BV05	Daglb	Sn1-specific diacylglycerol lipase beta [Mus musculus]	High	NA	1	NA	1	NA	99074.9	NA
P97351	Rps3a1	40S ribosomal protein S3a [Mus musculus]	High	NA	1	NA	1	NA	1.55997e+06	NA
P18052	Ptpra	Receptor-type tyrosine-protein phosphatase alpha isoform 1 precursor [Mus musculus]	High	NA	2	NA	2	NA	657871	NA
A0A0R4J0G7	Dlgap5	PREDICTED: disks large-associated protein 5 isoform X3 [Mus musculus]	High	NA	1	NA	1	NA	1	NA
Q3UQ28	Pxdn	PREDICTED: peroxidasin homolog isoform X1 [Mus musculus]	High	NA	1	NA	1	NA	88776.8	NA
Q8K3P0	Sdr9c7	Short-chain dehydrogenase/reductase family 9C member 7 [Mus musculus]	High	NA	1	NA	1	NA	390682	NA
A0A6P5NX58	Arhgap28	PREDICTED: rho GTPase-activating protein 28 isoform X1 [Mus musculus]	High	NA	1	NA	1	NA	252035	NA
P20108	Prdx3	Thioredoxin-dependent peroxide reductase, mitochondrial precursor [Mus musculus]	High	NA	1	NA	1	NA	570721	NA
Q0VGY8	Tanc1	PREDICTED: protein TANC1 isoform X1 [Mus musculus]	High	NA	1	NA	1	NA	266540	NA
A2ANB4	Abhd12	Monoacylglycerol lipase ABHD12 isoform 1 [Mus musculus]	High	NA	1	NA	1	NA	1	NA
Q91WF7	Fig4	Polyphosphoinositide phosphatase [Mus musculus]	High	NA	1	NA	1	NA	216076	NA
D3YXK0	Jakmip2	PREDICTED: janus kinase and microtubule-interacting protein 2 isoform X1 [Mus musculus]	High	NA	1	NA	1	NA	1	NA
A2ALK6	Epb41l4b	PREDICTED: band 4.1-like protein 4B isoform X1 [Mus musculus]	High	NA	1	NA	1	NA	349229	NA
Q3UB50	Psmd14	26S proteasome non-ATPase regulatory subunit 14 [Mus musculus]	High	NA	1	NA	1	NA	1	NA
Q7TMQ7	Wdr91	WD repeat-containing protein 91 [Mus musculus]	High	NA	1	NA	1	NA	1	NA
P42227	Stat3	Signal transducer and activator of transcription 3 isoform 1 [Mus musculus]	High	NA	1	NA	1	NA	1	NA
Q9CWA1	Nucb1	PREDICTED: nucleobindin-1 isoform X1 [Mus musculus]	High	NA	1	NA	1	NA	256426	NA
Q3TLS4	Alg10b	Putative Dol-P-Glc:Glc(2)Man(9)GlcNAc(2)-PP-Dol alpha-1,2-glucosyltransferase [Mus musculus]	High	NA	1	NA	1	NA	133039	NA
E9Q284	Coil	Coilin [Mus musculus]	High	NA	1	NA	1	NA	1	NA
E9QN92	Steap3	PREDICTED: metalloreductase STEAP3 isoform X1 [Mus musculus]	High	NA	1	NA	1	NA	722410	NA
Q3U9W5	Map1lc3b	Microtubule-associated proteins 1A/1B light chain 3B [Mus musculus]	High	NA	1	NA	1	NA	799267	NA
Q3SYK4	Vrtn	Vertnin [Mus musculus]	High	NA	1	NA	1	NA	152771	NA
Q9CZB4	Apool	MICOS complex subunit Mic27 isoform 1 precursor [Mus musculus]	High	NA	1	NA	1	NA	1.5417e+06	NA
Q497E6	Afm	Afamin precursor [Mus musculus]	High	NA	1	NA	1	NA	1	NA
Q3UF62	Rtn3	Reticulon-3 isoform 1 [Mus musculus]	High	NA	1	NA	1	NA	1	NA
Q5F4T7	Ankrd17	Ankyrin repeat domain-containing protein 17 isoform a [Mus musculus]	High	NA	1	NA	1	NA	350982	NA
Q9WTX5	Skp1a	S-phase kinase-associated protein 1 [Mus musculus]	High	NA	1	NA	1	NA	709411	NA
Q8K179	Scfd1	Sec1 family domain-containing protein 1 isoform 1 [Mus musculus]	High	NA	1	NA	1	NA	1	NA
A2ANY6	Mdn1	PREDICTED: midasin isoform X1 [Mus musculus]	High	NA	1	NA	1	NA	432001	NA
Q3TXV4	Rab31	Ras-related protein Rab-31 [Mus musculus]	High	NA	1	NA	1	NA	319364	NA
Q9D7Y7	2210010C04Rik	Trypsinogen 7 precursor [Mus musculus]	High	NA	1	NA	1	NA	1.49657e+07	NA
Q8BPY9	Fignl1	PREDICTED: fidgetin-like protein 1 isoform X1 [Mus musculus]	High	NA	1	NA	1	NA	752211	NA
Q3U487	Hectd3	E3 ubiquitin-protein ligase HECTD3 [Mus musculus]	High	NA	1	NA	1	NA	157100	NA
Q8BIL5	Hook1	Protein Hook homolog 1 [Mus musculus]	High	NA	1	NA	1	NA	229814	NA
Q9R0M6	Rab9	Ras-related protein Rab-9A [Mus musculus]	High	NA	1	NA	1	NA	1	NA
Q91VA7	Idh3b	Isocitrate dehydrogenase [NAD] subunit beta, mitochondrial [Mus musculus]	High	NA	1	NA	1	NA	480398	NA
Q8QZU7	Rars2	Probable arginine--tRNA ligase, mitochondrial precursor [Mus musculus]	High	NA	1	NA	1	NA	153525	NA
D3Z4Z0	Tada2b	Transcriptional adapter 2-beta [Mus musculus]	High	NA	1	NA	1	NA	6.44256e+06	NA
Q3TGY3	Vps26a	Vacuolar protein sorting-associated protein 26A isoform b [Mus musculus]	High	NA	1	NA	1	NA	1	NA
P55849	Dsc1	Desmocollin-1 isoform 1 preproprotein [Mus musculus]	High	NA	1	NA	1	NA	1.53453e+06	NA
E9QM30	Cog5	Conserved oligomeric Golgi complex subunit 5 [Mus musculus]	High	NA	1	NA	1	NA	1	NA
Q8BU22	Kif2c	Kinesin-like protein KIF2C isoform 1 [Mus musculus]	High	NA	1	NA	1	NA	1	NA
Q80V08	Rpl17	PREDICTED: 60S ribosomal protein L17 isoform X1 [Mus musculus]	High	NA	1	NA	1	NA	1.32684e+06	NA
Q3THK7	Gmps	PREDICTED: GMP synthase [glutamine-hydrolyzing] isoform X1 [Mus musculus]	High	NA	1	NA	1	NA	205192	NA
Q8VCQ5	Coro1c	Coronin-1C [Mus musculus]	High	NA	1	NA	1	NA	1	NA
Q8K411	Pitrm1	Presequence protease, mitochondrial precursor [Mus musculus]	Medium	NA	1	NA	1	NA	1	NA
Q5HZK1	Cep44	Centrosomal protein of 44 kDa [Mus musculus]	Medium	NA	1	NA	1	NA	424826	NA
Q8C9H6	Strip2	Striatin-interacting proteins 2 isoform a [Mus musculus]	Medium	NA	1	NA	1	NA	173050	NA
A0A0R4J115	Stra6	PREDICTED: stimulated by retinoic acid gene 6 protein isoform X2 [Mus musculus]	Medium	NA	1	NA	1	NA	396165	NA
A0A571BG68	Frmpd4	PREDICTED: FERM and PDZ domain-containing protein 4 isoform X1 [Mus musculus]	Medium	NA	1	NA	1	NA	175235	NA
A0A6P5Q158	Dnhd1	PREDICTED: dynein heavy chain domain-containing protein 1 isoform X1 [Mus musculus]	Medium	NA	1	NA	1	NA	664882	NA
Q9WUR9	Ak4	Adenylate kinase 4, mitochondrial [Mus musculus]	Medium	NA	1	NA	1	NA	505700	NA
O55029	Copb2	Coatomer subunit beta' [Mus musculus]	Medium	NA	1	NA	1	NA	1	NA
A0A1B0GSX0	Ldha	L-lactate dehydrogenase A chain isoform 2 [Mus musculus]	Medium	NA	1	NA	1	NA	466833	NA
Q8C7M0	Secisbp2l	Selenocysteine insertion sequence-binding protein 2-like [Mus musculus]	Medium	NA	1	NA	1	NA	1	NA
A0A1W2P7Q6	Xpot	PREDICTED: exportin-T isoform X1 [Mus musculus]	Medium	NA	1	NA	1	NA	1	NA
O88336	Rhoa	Transforming protein RhoA precursor [Mus musculus]	Medium	NA	1	NA	1	NA	268126	NA
A7VMV2	Cryl1	Lambda-crystallin homolog [Mus musculus]	Medium	NA	1	NA	1	NA	2.38639e+06	NA
P28666	Mug2	PREDICTED: murinoglobulin-2 isoform X1 [Mus musculus]	Medium	NA	1	NA	1	NA	315235	NA
B2RS49	Atp11a	Probable phospholipid-transporting ATPase IH isoform 1 [Mus musculus]	Medium	NA	1	NA	1	NA	230959	NA
Q6ZWV7	Rpl35	60S ribosomal protein L35 [Mus musculus]	Medium	NA	1	NA	1	NA	397766	NA
Q61035	Hars	Histidine--tRNA ligase, cytoplasmic [Mus musculus]	Medium	NA	1	NA	1	NA	1	NA
Q924L3	Arvcf	Armadillo repeat protein deleted in velo-cardio-facial syndrome homolog isoform 1 [Mus musculus]	Medium	NA	1	NA	1	NA	1	NA
Q3TFR5	Glmn	PREDICTED: glomulin isoform X1 [Mus musculus]	Medium	NA	1	NA	1	NA	181638	NA
Q8BW66	Slc25a48	PREDICTED: solute carrier family 25 member 48 isoform X1 [Mus musculus]	Medium	NA	1	NA	1	NA	57405178	NA
Q3TBQ2	Tm7sf3	Transmembrane 7 superfamily member 3 precursor [Mus musculus]	Medium	NA	1	NA	1	NA	233869	NA
Q52KE3	Gnl1	Guanine nucleotide-binding protein-like 1 [Mus musculus]	Medium	NA	1	NA	1	NA	1	NA
Q9QZW0	Atp11c	PREDICTED: phospholipid-transporting ATPase 11C isoform X1 [Mus musculus]	Medium	NA	1	NA	1	NA	1	NA
O55106	Strn	PREDICTED: striatin isoform X1 [Mus musculus]	Medium	NA	1	NA	1	NA	330016	NA
Q9D1Z8	Ush2a	Usherin precursor [Mus musculus]	Medium	NA	1	NA	1	NA	1	NA
A2BDX3	Mocs3	Adenylyltransferase and sulfurtransferase MOCS3 [Mus musculus]	Medium	NA	1	NA	1	NA	1.13851e+06	NA
Q7TMC8	Fuk	L-fucose kinase [Mus musculus]	Medium	NA	1	NA	1	NA	1	NA
Q8R094	Sugp1	PREDICTED: SURP and G-patch domain-containing protein 1 isoform X1 [Mus musculus]	Medium	NA	1	NA	1	NA	1	NA
Q8BME3	Mast4	PREDICTED: microtubule-associated serine/threonine-protein kinase 4 isoform X1 [Mus musculus]	Medium	NA	1	NA	1	NA	1	NA
O35446	Agpat1	PREDICTED: 1-acyl-sn-glycerol-3-phosphate acyltransferase alpha isoform X1 [Mus musculus]	Medium	NA	1	NA	1	NA	1	NA
B7ZNX6	Erbin	Erbin isoform 1 [Mus musculus]	Medium	NA	1	NA	1	NA	1	NA
P15920	Atp6v0a2	V-type proton ATPase 116 kDa subunit a isoform 2 [Mus musculus]	Medium	NA	1	NA	1	NA	1	NA
A2ANY1	Pof1b	PREDICTED: protein POF1B isoform X1 [Mus musculus]	Low	NA	1	NA	1	NA	484481	NA
Q99KJ2	Fam98a	Protein FAM98A [Mus musculus]	Low	NA	1	NA	1	NA	1	NA
Q3UX85	Map9	Microtubule-associated protein 9 [Mus musculus]	Low	NA	1	NA	1	NA	398911	NA
Q7M758	Naaladl1	N-acetylated-alpha-linked acidic dipeptidase-like protein [Mus musculus]	Low	NA	1	NA	1	NA	1	NA
B1AUE5	Pex10	Peroxisome biogenesis factor 10 [Mus musculus]	Low	NA	1	NA	1	NA	1	NA
Q91WA5	Rdh12	Retinol dehydrogenase 12 isoform 1 precursor [Mus musculus]	Low	NA	1	NA	1	NA	1	NA
Q7TQW3	Olfr1322	Olfactory receptor 1322 [Mus musculus]	Low	NA	1	NA	1	NA	1	NA
Q3TLG8	Dmxl1	PREDICTED: dmX-like protein 1 isoform X1 [Mus musculus]	Low	NA	1	NA	1	NA	1	NA
Q9D907	Ins1	Insulin-1 preproprotein [Mus musculus]	Low	NA	1	NA	1	NA	10223236	NA
Q7TNL5	Ppp2r5d	PREDICTED: serine/threonine-protein phosphatase 2A 56 kDa regulatory subunit delta isoform isoform X1 [Mus musculus]	Low	NA	1	NA	1	NA	1	NA
Q8CIF1	Rmdn2	PREDICTED: regulator of microtubule dynamics protein 2 isoform X1 [Mus musculus]	Low	NA	1	NA	1	NA	1	NA
P26040	Ezr	Ezrin [Mus musculus]	Low	NA	1	NA	1	NA	455722	NA
Q3ULP5	Bcl2l10	Bcl-2-like protein 10 [Mus musculus]	Low	NA	1	NA	1	NA	420326	NA
P70179	Six2	PREDICTED: homeobox protein SIX2 isoform X1 [Mus musculus]	Low	NA	1	NA	1	NA	103240	NA
Q80TA9	Epg5	Ectopic P granules protein 5 homolog [Mus musculus]	Low	NA	1	NA	1	NA	1	NA
Q8CDR8	Zfyve26	PREDICTED: zinc finger FYVE domain-containing protein 26 isoform X1 [Mus musculus]	Low	NA	1	NA	1	NA	1.48365e+06	NA
F6QC57	Ubr3	E3 ubiquitin-protein ligase UBR3 isoform 3 [Mus musculus]	Low	NA	1	NA	1	NA	237440	NA
Q3TQ36	Ccdc39	Coiled-coil domain-containing protein 39 [Mus musculus]	Low	NA	1	NA	1	NA	1	NA
P69566	Ranbp9	Ran-binding protein 9 [Mus musculus]	Low	NA	1	NA	1	NA	276146	NA
Q9D1C8	Vps28	Vacuolar protein sorting-associated protein 28 homolog isoform 1 [Mus musculus]	Low	NA	1	NA	1	NA	637026	NA
Q8BU85	Msrb3	PREDICTED: methionine-R-sulfoxide reductase B3, mitochondrial isoform X2 [Mus musculus]	Low	NA	1	NA	1	NA	1	NA
Q3US15	Nsdhl	Sterol-4-alpha-carboxylate 3-dehydrogenase, decarboxylating [Mus musculus]	Low	NA	1	NA	1	NA	281132	NA
Q80U89	mKIAA0034	MKIAA0034 protein (Fragment) [Mus musculus]	NA	High	NA	40	NA	40	NA	8.85609e+07
P62737	Acta2	Actin, aortic smooth muscle [Mus musculus]	NA	High	NA	16	NA	2	NA	2.32619e+06
Q5FW91	Tuba3a	Tubulin alpha chain [Mus musculus]	NA	High	NA	15	NA	1	NA	285024
B7U582	Heat shock protein 70-2	Heat shock protein 70-2 [Mus musculus]	NA	High	NA	16	NA	4	NA	1.57062e+06
B2CSK2	Heat shock protein 1-like protein	Heat shock protein 1-like protein [Mus musculus]	NA	High	NA	10	NA	3	NA	1.61961e+07
E9QNP0	Kxd1	KxDL motif-containing protein 1 [Mus musculus]	NA	High	NA	7	NA	7	NA	2.05643e+08
B1AQ77	Krt15	Keratin, type I cytoskeletal 15 [Mus musculus]	NA	High	NA	10	NA	2	NA	1.33206e+08
A0A2R8VHP3	Gm5478	Predicted pseudogene 5478 [Mus musculus]	NA	High	NA	11	NA	3	NA	1.47387e+08
P07744	Krt4	Keratin, type II cytoskeletal 4 [Mus musculus]	NA	High	NA	12	NA	4	NA	5.55798e+06
Q9D0I9	Rars1	Arginine--tRNA ligase, cytoplasmic [Mus musculus]	NA	High	NA	11	NA	11	NA	6.5921e+06
Q9EQD6	K16	Keratin intermediate filament 16a [Mus musculus]	NA	High	NA	9	NA	3	NA	1.0616e+07
Q8C2Q7	Hnrnph1	Heterogeneous nuclear ribonucleoprotein H [Mus musculus]	NA	High	NA	6	NA	3	NA	7021776
P08730	Krt13	Keratin, type I cytoskeletal 13 [Mus musculus]	NA	High	NA	9	NA	1	NA	1.35337e+06
Q03265	Atp5f1a	ATP synthase subunit alpha, mitochondrial [Mus musculus]	NA	High	NA	9	NA	9	NA	3.58333e+06
Q5FW97	EG433182	Enolase 1, alpha non-neuron [Mus musculus]	NA	High	NA	6	NA	6	NA	3.73717e+06
P70333	Hnrnph2	Heterogeneous nuclear ribonucleoprotein H2 [Mus musculus]	NA	High	NA	4	NA	1	NA	437232
Q921L4	LOC665622	Histone H2B [Mus musculus]	NA	High	NA	2	NA	2	NA	9.75141e+06
P56480	Atp5f1b	ATP synthase subunit beta, mitochondrial [Mus musculus]	NA	High	NA	7	NA	7	NA	2.873e+06
Q8BML9	Qars1	Glutamine--tRNA ligase [Mus musculus]	NA	High	NA	9	NA	9	NA	8.22101e+06
Q61782	Type I epidermal keratin mRNA, 3'end	Type I epidermal keratin mRNA, 3'end (Fragment) [Mus musculus]	NA	High	NA	5	NA	1	NA	3.80031e+06
A2AB79	H2aw	Histone H2A [Mus musculus]	NA	High	NA	2	NA	1	NA	1.99954e+07
P97350	Pkp1	Plakophilin-1 [Mus musculus]	NA	High	NA	5	NA	5	NA	1.00617e+06
Q8BU30	Iars1	Isoleucine--tRNA ligase, cytoplasmic [Mus musculus]	NA	High	NA	7	NA	7	NA	3.68751e+06
A0A097PUG4	Anti-lox-1 15C4 light chain	Anti-lox-1 15C4 light chain [Mus musculus]	NA	High	NA	4	NA	4	NA	4.37688e+06
E9Q9C3	Afdn	Afadin [Mus musculus]	NA	High	NA	4	NA	4	NA	1.16334e+06
A0A4E9G461	IGHG2	IgG2 (Fragment) [Mus musculus]	NA	High	NA	4	NA	2	NA	3.19939e+06
Q3UHQ6	Dop1b	Protein dopey-2 [Mus musculus]	NA	High	NA	5	NA	5	NA	1.04252e+06
V9GXQ2	Gm17087	Predicted gene 17087 [Mus musculus]	NA	High	NA	3	NA	1	NA	1
A6ZI44	Aldoa	Fructose-bisphosphate aldolase [Mus musculus]	NA	High	NA	5	NA	5	NA	1.9162e+06
Q9CXW4	Rpl11	60S ribosomal protein L11 [Mus musculus]	NA	High	NA	3	NA	3	NA	1.49863e+06
D3Z3N4	Hnrnph3	Heterogeneous nuclear ribonucleoprotein H3 [Mus musculus]	NA	High	NA	2	NA	2	NA	657502
Q9D8C3	Alg13	Putative bifunctional UDP-N-acetylglucosamine transferase and deubiquitinase ALG13 [Mus musculus]	NA	High	NA	6	NA	6	NA	1.86411e+06
A8IP69	Ywhag	14-3-3 protein gamma subtype [Mus musculus]	NA	High	NA	5	NA	2	NA	4.07458e+06
A0A0M4LB22	Anti-BChE	B2 12-1 anti-human butyrylcholinesterase (BChE) heavy chain variable region (Fragment) [Mus musculus]	NA	High	NA	2	NA	2	NA	229816
A3KML3	Ywhaq	Tyrosine 3-monooxygenase/tryptophan 5-monooxygenase activation protein, theta polypeptide [Mus musculus]	NA	High	NA	4	NA	1	NA	417523
Q569Z0	Rpl14-ps1	Ribosomal protein L14 [Mus musculus]	NA	High	NA	3	NA	1	NA	1.07515e+06
P27661	H2ax	Histone H2AX [Mus musculus]	NA	High	NA	3	NA	2	NA	2.18679e+06
Q9DCC4	Pycr3	Pyrroline-5-carboxylate reductase 3 [Mus musculus]	NA	High	NA	3	NA	3	NA	1.70144e+06
Q3UYM8	Plp1	Uncharacterized protein [Mus musculus]	NA	High	NA	3	NA	3	NA	2.79064e+06
P97351	Rps3a	40S ribosomal protein S3a [Mus musculus]	NA	High	NA	4	NA	4	NA	837895
P33174	Kif4	Chromosome-associated kinesin KIF4 [Mus musculus]	NA	High	NA	4	NA	4	NA	553545
Q3US43	Anxa1	Annexin [Mus musculus]	NA	High	NA	3	NA	3	NA	1.13536e+06
S4R1P5	Dst	Dystonin [Mus musculus]	NA	High	NA	3	NA	3	NA	101580
P09103	P4hb	Protein disulfide-isomerase [Mus musculus]	NA	High	NA	1	NA	1	NA	75304.5
A0A4E9FT70	IGHG3	IgG3 (Fragment) [Mus musculus]	NA	High	NA	3	NA	1	NA	150926
E9QMP6	Mark2	Non-specific serine/threonine protein kinase [Mus musculus]	NA	High	NA	3	NA	3	NA	212079
Q7TMF4	Pccb	Propionyl Coenzyme A carboxylase, beta polypeptide [Mus musculus]	NA	High	NA	2	NA	2	NA	394521
A0A0A6YX40	Igsf3	Immunoglobulin superfamily member 3 [Mus musculus]	NA	High	NA	3	NA	3	NA	246337
Q8VHX6	Flnc	Filamin-C [Mus musculus]	NA	High	NA	2	NA	1	NA	542544
Q8K592	Amhr2	Anti-Muellerian hormone type-2 receptor [Mus musculus]	NA	High	NA	2	NA	2	NA	351359
E9PY58	Clpb	Caseinolytic peptidase B protein homolog [Mus musculus]	NA	High	NA	3	NA	3	NA	1
P62259	Ywhae	14-3-3 protein epsilon [Mus musculus]	NA	High	NA	3	NA	1	NA	302092
Q6IFX3	Krt40	Keratin, type I cytoskeletal 40 [Mus musculus]	NA	High	NA	3	NA	1	NA	85242.6
J3QMP9	Cep131	Centrosomal protein of 131 kDa [Mus musculus]	NA	High	NA	2	NA	2	NA	290083
Q9DCL9	Paics	Multifunctional protein ADE2 [Mus musculus]	NA	High	NA	1	NA	1	NA	352163
A0A0G2JFH2	Map4	Microtubule-associated protein (Fragment) [Mus musculus]	NA	High	NA	2	NA	2	NA	437211
P05784	Krt18	Keratin, type I cytoskeletal 18 [Mus musculus]	NA	High	NA	3	NA	1	NA	62441.7
A8DUK2	Hbbt1	Beta-globin [Mus musculus]	NA	High	NA	2	NA	1	NA	277513
Q02248	Ctnnb1	Catenin beta-1 [Mus musculus]	NA	High	NA	2	NA	1	NA	102215
G3X9J4	Relch	RAB11-binding protein RELCH [Mus musculus]	NA	High	NA	2	NA	2	NA	101354
Q4U2R1	Herc2	E3 ubiquitin-protein ligase HERC2 [Mus musculus]	NA	High	NA	2	NA	2	NA	132577
A0A0A0MQ97	Nccrp1	F-box only protein 50 [Mus musculus]	NA	High	NA	2	NA	2	NA	551617
P47758	Srprb	Signal recognition particle receptor subunit beta [Mus musculus]	NA	High	NA	1	NA	1	NA	113974
Q60692	Psmb6	Proteasome subunit beta type-6 [Mus musculus]	NA	High	NA	2	NA	2	NA	660968
Q1MWP8	Ehd4	EH-domain containing 4-KJR (Fragment) [Mus musculus]	NA	High	NA	2	NA	2	NA	224077
Q792Z1	Try10	Trypsin 10 [Mus musculus]	NA	High	NA	1	NA	1	NA	1.32977e+06
Q3U6B1	G3bp2	Uncharacterized protein (Fragment) [Mus musculus]	NA	High	NA	1	NA	1	NA	438864
Q3UK83	Hnrnpa1	Uncharacterized protein [Mus musculus]	NA	High	NA	1	NA	1	NA	374356
D6RFQ2	Gm42957	Predicted gene 42957 [Mus musculus]	NA	High	NA	1	NA	1	NA	518246
Q99PM0	Mfap2	Microfibril-associated glycoprotein 1 [Mus musculus]	NA	High	NA	2	NA	2	NA	223128
C5H0E8	Gm9392	Rap1A-retro1 [Mus musculus]	NA	High	NA	2	NA	2	NA	758890
Q3UKX3	Stau1	Uncharacterized protein (Fragment) [Mus musculus]	NA	High	NA	2	NA	2	NA	256799
F8VQC1	Srp72	Signal recognition particle subunit SRP72 [Mus musculus]	NA	High	NA	1	NA	1	NA	147268
Q571A6	Kif3c	Kinesin-like protein (Fragment) [Mus musculus]	NA	High	NA	2	NA	1	NA	99068.8
Q9DCW4	Etfb	Electron transfer flavoprotein subunit beta [Mus musculus]	NA	High	NA	2	NA	2	NA	447815
A0T1J8	Lmo7	LIM domain only 7 [Mus musculus]	NA	High	NA	2	NA	2	NA	226003
Q3UN04	Usp30	Ubiquitin carboxyl-terminal hydrolase 30 [Mus musculus]	NA	High	NA	1	NA	1	NA	239627
B2RXX0	Nek1	Nek1 protein [Mus musculus]	NA	High	NA	2	NA	2	NA	77152.4
Q60932	Vdac1	Voltage-dependent anion-selective channel protein 1 [Mus musculus]	NA	High	NA	2	NA	1	NA	63123.3
Q8BT90	Rps17	Uncharacterized protein (Fragment) [Mus musculus]	NA	High	NA	2	NA	2	NA	45223.4
Q569X1	Ighg	Ighg protein [Mus musculus]	NA	High	NA	1	NA	1	NA	295238
P08249	Mdh2	Malate dehydrogenase, mitochondrial [Mus musculus]	NA	High	NA	1	NA	1	NA	893542
Q8N7N5	Dcaf8	DDB1- and CUL4-associated factor 8 [Mus musculus]	NA	High	NA	1	NA	1	NA	392597
Q9D8B3	Chmp4b	Charged multivesicular body protein 4b [Mus musculus]	NA	High	NA	2	NA	2	NA	399837
Q8R1M0	Hmces	Abasic site processing protein HMCES [Mus musculus]	NA	High	NA	1	NA	1	NA	158233
Q9CRC0	Vkorc1	Vitamin K epoxide reductase complex subunit 1 [Mus musculus]	NA	High	NA	1	NA	1	NA	761169
Q6A0A9	FAM120A	Constitutive coactivator of PPAR-gamma-like protein 1 [Mus musculus]	NA	High	NA	2	NA	2	NA	129181
P28665	Mug1	Murinoglobulin-1 [Mus musculus]	NA	High	NA	2	NA	2	NA	509574
Q9D2Q8	S100a14	Protein S100-A14 [Mus musculus]	NA	High	NA	1	NA	1	NA	54576.8
P63242	Eif5a	Eukaryotic translation initiation factor 5A-1 [Mus musculus]	NA	High	NA	1	NA	1	NA	1
Q3V0Z8	Ddx5	Uncharacterized protein (Fragment) [Mus musculus]	NA	High	NA	2	NA	2	NA	59207.6
A5D6P2	Pard3	Par-3 (Partitioning defective 3) homolog (C. elegans) [Mus musculus]	NA	High	NA	2	NA	2	NA	83354
Q3TKD1	Rfc3	AAA domain-containing protein [Mus musculus]	NA	High	NA	1	NA	1	NA	86553.6
Q3UQV5	Kbtbd8	Kelch repeat and BTB domain-containing protein 8 [Mus musculus]	NA	High	NA	2	NA	2	NA	336917
Q3TAF0	Eefsec	Tr-type G domain-containing protein [Mus musculus]	NA	High	NA	2	NA	2	NA	123512
G3X972	Sec24c	Sec24-related gene family, member C (S. cerevisiae) [Mus musculus]	NA	High	NA	1	NA	1	NA	301014
Q3UND0	Skap2	Src kinase-associated phosphoprotein 2 [Mus musculus]	NA	High	NA	2	NA	2	NA	99775.4
A0A3B2WCN9	Tjp2	Tight junction protein ZO-2 [Mus musculus]	NA	High	NA	2	NA	2	NA	254425
Q8N9S3	Ahsa2	Activator of 90 kDa heat shock protein ATPase homolog 2 [Mus musculus]	NA	High	NA	2	NA	2	NA	401278
Q3U7Z6	Pgam1	Phosphoglycerate mutase [Mus musculus]	NA	High	NA	1	NA	1	NA	47545.2
Q3TRK9	Slc16a1	MFS domain-containing protein [Mus musculus]	NA	High	NA	1	NA	1	NA	125909
G3X9G2	Mink1	Misshapen-like kinase 1 [Mus musculus]	NA	High	NA	2	NA	2	NA	146502
O89112	Lancl1	Glutathione S-transferase LANCL1 [Mus musculus]	NA	High	NA	1	NA	1	NA	74310.7
Q3U6C7	Sucla2	Succinate-CoA ligase subunit beta (Fragment) [Mus musculus]	NA	High	NA	2	NA	2	NA	778289
F8VPN7	Dock9	Dedicator of cytokinesis protein 9 [Mus musculus]	NA	High	NA	2	NA	2	NA	179198
P47757	Capzb	F-actin-capping protein subunit beta [Mus musculus]	NA	High	NA	2	NA	2	NA	396553
Q7TQ39	gag	Gag protein [Mus musculus]	NA	High	NA	2	NA	2	NA	171927
Q925I1	Atad3	ATPase family AAA domain-containing protein 3 [Mus musculus]	NA	High	NA	2	NA	2	NA	172484
P14733	Lmnb1	Lamin-B1 [Mus musculus]	NA	High	NA	1	NA	1	NA	109408
B2RQQ7	Cdc42bpb	CDC42 binding protein kinase beta [Mus musculus]	NA	High	NA	2	NA	2	NA	1
P35922	Fmr1	Synaptic functional regulator FMR1 [Mus musculus]	NA	High	NA	2	NA	1	NA	154601
Q543J5	Serpinc1	Antithrombin [Mus musculus]	NA	High	NA	2	NA	2	NA	161698
Q3TIU8	Abce1	Uncharacterized protein [Mus musculus]	NA	High	NA	2	NA	2	NA	93176.6
Q8BGS1	Epb41l5	Band 4.1-like protein 5 [Mus musculus]	NA	High	NA	1	NA	1	NA	171971
Q3UWM7	Spin1	Uncharacterized protein [Mus musculus]	NA	High	NA	1	NA	1	NA	1
Q9DB77	Uqcrc2	Cytochrome b-c1 complex subunit 2, mitochondrial [Mus musculus]	NA	High	NA	1	NA	1	NA	222581
E9Q4Y4	Cep192	Centrosomal protein 192 [Mus musculus]	NA	High	NA	1	NA	1	NA	76458.2
P18572	Bsg	Basigin [Mus musculus]	NA	High	NA	1	NA	1	NA	140998
Q8VIJ6	Sfpq	Splicing factor, proline- and glutamine-rich [Mus musculus]	NA	High	NA	1	NA	1	NA	106546
Q3UXI9	Ilf2	Uncharacterized protein [Mus musculus]	NA	High	NA	1	NA	1	NA	41669.1
E9QB02	Mars1	Methionine-tRNA synthetase 1 [Mus musculus]	NA	High	NA	2	NA	2	NA	182500
O88477	Igf2bp1	Insulin-like growth factor 2 mRNA-binding protein 1 [Mus musculus]	NA	High	NA	2	NA	1	NA	192476
F8VQE9	Agap3	Arf-GAP with GTPase, ANK repeat and PH domain-containing protein 3 [Mus musculus]	NA	High	NA	1	NA	1	NA	1
Q3TW36	Skiv2l	Uncharacterized protein [Mus musculus]	NA	High	NA	2	NA	2	NA	174432
D3YUP1	Carm1	Histone-arginine methyltransferase CARM1 [Mus musculus]	NA	High	NA	1	NA	1	NA	67977.5
Q91V55	Rps5	40S ribosomal protein S5 [Mus musculus]	NA	High	NA	1	NA	1	NA	54337.4
Q8R2Q8	Bst2	Bone marrow stromal antigen 2 [Mus musculus]	NA	High	NA	1	NA	1	NA	185153
A0A1L1SV25	Actn4	Alpha-actinin-4 [Mus musculus]	NA	High	NA	1	NA	1	NA	77168.2
Q8VDC1	Fyco1	FYVE and coiled-coil domain-containing protein 1 [Mus musculus]	NA	High	NA	1	NA	1	NA	97965.2
Q3TJX0	Lcp1	Uncharacterized protein [Mus musculus]	NA	High	NA	2	NA	2	NA	146600
A0A411P8U6	Mbp	Myelin basic protein transcript variant X5 (Fragment) [Mus musculus]	NA	High	NA	2	NA	2	NA	238103
P62830	Rpl23	60S ribosomal protein L23 [Mus musculus]	NA	High	NA	2	NA	2	NA	1.44515e+06
Q3TGG2	Atxn2l	Ataxin-2-like protein [Mus musculus]	NA	High	NA	2	NA	2	NA	299811
Q6ZWX6	Eif2s1	Eukaryotic translation initiation factor 2 subunit 1 [Mus musculus]	NA	High	NA	1	NA	1	NA	174054
Q8K0C9	Gmds	GDP-mannose 4,6 dehydratase [Mus musculus]	NA	High	NA	2	NA	2	NA	232121
A8DUV3	Hbat1	Alpha-globin [Mus musculus]	NA	High	NA	1	NA	1	NA	540461
Q3UFS5	Pltp	Uncharacterized protein [Mus musculus]	NA	High	NA	1	NA	1	NA	249343
B2RRE7	Otud4	OTU domain-containing protein 4 [Mus musculus]	NA	High	NA	2	NA	2	NA	84819.3
B2RUA5	Ppp6r1	SAPS domain family, member 1 [Mus musculus]	NA	High	NA	1	NA	1	NA	97322.4
Q99KW3	Triobp	TRIO and F-actin-binding protein [Mus musculus]	NA	High	NA	2	NA	2	NA	27406.7
Q6ZWQ0	Syne2	Nesprin-2 [Mus musculus]	NA	High	NA	2	NA	2	NA	68656
A9JTY7	Sprr2b	Small proline-rich protein 2B [Mus musculus]	NA	High	NA	1	NA	1	NA	805404
Q80WE4	Kif20b	Kinesin-like protein KIF20B [Mus musculus]	NA	High	NA	1	NA	1	NA	98341.7
Q99KE1	Me2	NAD-dependent malic enzyme, mitochondrial [Mus musculus]	NA	High	NA	1	NA	1	NA	47209.7
A0A1S6GWG3	Adrm1	RPN13_C domain-containing protein [Mus musculus]	NA	High	NA	1	NA	1	NA	677313
Q68FH0	Pkp4	Plakophilin-4 [Mus musculus]	NA	High	NA	1	NA	1	NA	90680.3
Q6PGN3	Dclk2	Serine/threonine-protein kinase DCLK2 [Mus musculus]	NA	High	NA	1	NA	1	NA	1
Q80TU8	mKIAA0657	MKIAA0657 protein (Fragment) [Mus musculus]	NA	High	NA	1	NA	1	NA	105266
B8QI33	Ppfia1	Liprin-alpha 1 [Mus musculus]	NA	High	NA	1	NA	1	NA	108406
Q3UWK9	Ftdc1	Ferritin [Mus musculus]	NA	High	NA	1	NA	1	NA	132091
B1B0V2	AU022751	Expressed sequence AU022751 [Mus musculus]	NA	High	NA	1	NA	1	NA	108274
Q3UJW9	Akr1a1	Aldo_ket_red domain-containing protein [Mus musculus]	NA	High	NA	1	NA	1	NA	1
Q9DC13	Lamp1	Uncharacterized protein [Mus musculus]	NA	High	NA	1	NA	1	NA	201298
Q4FJR4	Pdk3	Protein-serine/threonine kinase [Mus musculus]	NA	High	NA	1	NA	1	NA	104532
Q9D1P4	Chordc1	Cysteine and histidine-rich domain-containing protein 1 [Mus musculus]	NA	High	NA	1	NA	1	NA	86880.4
Q8QZY6	Tspan14	Tetraspanin-14 [Mus musculus]	NA	High	NA	1	NA	1	NA	1
Q9CU62	Smc1a	Structural maintenance of chromosomes protein 1A [Mus musculus]	NA	High	NA	1	NA	1	NA	85286.1
P83887	Tubg1	Tubulin gamma-1 chain [Mus musculus]	NA	High	NA	1	NA	1	NA	126527
Q9CX86	Hnrnpa0	Heterogeneous nuclear ribonucleoprotein A0 [Mus musculus]	NA	High	NA	1	NA	1	NA	112035
Q8K1M3	Prkar2a	Protein kinase, cAMP dependent regulatory, type II alpha [Mus musculus]	NA	High	NA	1	NA	1	NA	185662
A2A9M4	Dock7	Dedicator of cytokinesis protein 7 [Mus musculus]	NA	High	NA	1	NA	1	NA	76893.2
A0A1B0GS68	Gm45713	Predicted gene 45713 [Mus musculus]	NA	High	NA	1	NA	1	NA	182844
B7ZP52	Pabpn1l	Embryonic polyadenylate-binding protein 2 [Mus musculus]	NA	High	NA	1	NA	1	NA	124445
Q60520	Sin3a	Paired amphipathic helix protein Sin3a [Mus musculus]	NA	High	NA	1	NA	1	NA	1
Q8VCW8	Acsf2	Medium-chain acyl-CoA ligase ACSF2, mitochondrial [Mus musculus]	NA	High	NA	1	NA	1	NA	78528
A2AM97	Rpl10	Ribosomal protein 10 [Mus musculus]	NA	High	NA	1	NA	1	NA	782529
O70435	Psma3	Proteasome subunit alpha type-3 [Mus musculus]	NA	High	NA	1	NA	1	NA	311066
Q3TYJ0	Stub1	Uncharacterized protein [Mus musculus]	NA	High	NA	1	NA	1	NA	1
Q99JZ0	Sdcbp2	Syntenin-2 [Mus musculus]	NA	High	NA	1	NA	1	NA	186285
M1VMF6	Mta1	Metastasis-associated protein MTA1 isoform 9 [Mus musculus]	NA	High	NA	1	NA	1	NA	93385.5
Q3U5I2	Ptbp1	Uncharacterized protein [Mus musculus]	NA	High	NA	1	NA	1	NA	120478
Q5VCS6	Tdrd5	Tudor domain-containing protein 5 [Mus musculus]	NA	High	NA	1	NA	1	NA	204625
Q64012	Raly	RNA-binding protein Raly [Mus musculus]	NA	High	NA	1	NA	1	NA	1
Q3V231	Cnot7	Uncharacterized protein [Mus musculus]	NA	High	NA	1	NA	1	NA	89335.4
Q3TDP3	Agpat5	PlsC domain-containing protein [Mus musculus]	NA	High	NA	1	NA	1	NA	113265
Q9D3R3	Cep72	Centrosomal protein of 72 kDa [Mus musculus]	NA	High	NA	1	NA	1	NA	1
Q91Z31	Ptbp2	Polypyrimidine tract-binding protein 2 [Mus musculus]	NA	High	NA	1	NA	1	NA	259537
Q80TP8	Csde1	MKIAA0885 protein (Fragment) [Mus musculus]	NA	High	NA	1	NA	1	NA	1
O88569	Hnrnpa2b1	Heterogeneous nuclear ribonucleoproteins A2/B1 [Mus musculus]	NA	High	NA	1	NA	1	NA	1
Q9Z1F9	Uba2	SUMO-activating enzyme subunit 2 [Mus musculus]	NA	High	NA	1	NA	1	NA	96303.5
Q08297	Rad51	DNA repair protein RAD51 homolog 1 [Mus musculus]	NA	High	NA	1	NA	1	NA	37504.3
F8WIY7	Stard13	StAR-related lipid transfer protein 13 [Mus musculus]	NA	High	NA	1	NA	1	NA	1
Q3TVU9	Dhrs1	Uncharacterized protein [Mus musculus]	NA	High	NA	1	NA	1	NA	192677
F8VPU2	Farp1	FERM, ARHGEF and pleckstrin domain-containing protein 1 [Mus musculus]	NA	High	NA	1	NA	1	NA	69494
Q3U0P5	Entpd6	Ectonucleoside triphosphate diphosphohydrolase 6 [Mus musculus]	NA	High	NA	1	NA	1	NA	58807.6
P97823	Lypla1	Acyl-protein thioesterase 1 [Mus musculus]	NA	High	NA	1	NA	1	NA	64646.3
Q3U965	Acot8	Uncharacterized protein [Mus musculus]	NA	High	NA	1	NA	1	NA	58422.4
Q3THA0	Eif3g	Eukaryotic translation initiation factor 3 subunit G [Mus musculus]	NA	High	NA	1	NA	1	NA	255511
G5E8Z3	2310050C09Rik	RIKEN cDNA 2310050C09 gene [Mus musculus]	NA	High	NA	1	NA	1	NA	417153
E9PZP8	Herc1	HECT and RLD domain-containing E3 ubiquitin protein ligase family member 1 [Mus musculus]	NA	High	NA	1	NA	1	NA	59021.7
A0A0N4SW28	Gng12	Guanine nucleotide-binding protein subunit gamma [Mus musculus]	NA	High	NA	1	NA	1	NA	122221
Q60751	Igf1r	Insulin-like growth factor 1 receptor [Mus musculus]	NA	High	NA	1	NA	1	NA	180869
S4R221	Arhgap12	Rho GTPase-activating protein 12 [Mus musculus]	NA	High	NA	1	NA	1	NA	157271
Q3TJF2	Ola1	Obg-like ATPase 1 [Mus musculus]	NA	High	NA	1	NA	1	NA	50397.4
Q6UL10	Ahnak	AHNAK (Fragment) [Mus musculus]	NA	High	NA	1	NA	1	NA	481424
P14602	Hspb1	Heat shock protein beta-1 [Mus musculus]	NA	High	NA	1	NA	1	NA	69110.3
Q8CHT0	Aldh4a1	Delta-1-pyrroline-5-carboxylate dehydrogenase, mitochondrial [Mus musculus]	NA	High	NA	1	NA	1	NA	219700
P61089	Ube2n	Ubiquitin-conjugating enzyme E2 N [Mus musculus]	NA	High	NA	1	NA	1	NA	89134.3
Q6P9Q6	Fkbp15	FK506-binding protein 15 [Mus musculus]	NA	High	NA	1	NA	1	NA	1
O09174	Amacr	Alpha-methylacyl-CoA racemase [Mus musculus]	NA	High	NA	1	NA	1	NA	125982
Q3TWL2	Pip4p1	Type 1 phosphatidylinositol 4,5-bisphosphate 4-phosphatase [Mus musculus]	NA	High	NA	1	NA	1	NA	61221.8
P80316	Cct5	T-complex protein 1 subunit epsilon [Mus musculus]	NA	High	NA	1	NA	1	NA	115094
Q60668	Hnrnpd	Heterogeneous nuclear ribonucleoprotein D0 [Mus musculus]	NA	High	NA	1	NA	1	NA	73259.3
A0A1Y7VKY1	Rps18-ps5	Ribosomal protein S18, pseudogene 5 [Mus musculus]	NA	High	NA	1	NA	1	NA	97021.6
A0A0R4J1E2	Eef1d	Elongation factor 1-delta [Mus musculus]	NA	High	NA	1	NA	1	NA	57559.2
A2RTC8	Marchf5	Membrane-associated ring finger (C3HC4) 5 [Mus musculus]	NA	High	NA	1	NA	1	NA	116383
A6PWD2	Fhad1	Forkhead-associated domain-containing protein 1 [Mus musculus]	NA	High	NA	1	NA	1	NA	2.81571e+06
A0A140LJJ5	Akap13	A-kinase anchor protein 13 [Mus musculus]	NA	High	NA	1	NA	1	NA	125235
A2ALV3	Sh3gl2	Endophilin-A1 [Mus musculus]	NA	High	NA	1	NA	1	NA	116362
P60766	Cdc42	Cell division control protein 42 homolog [Mus musculus]	NA	High	NA	1	NA	1	NA	568085
B1ATI0	Aldh3a2	Aldehyde dehydrogenase [Mus musculus]	NA	High	NA	1	NA	1	NA	1
P50544	Acadvl	Very long-chain specific acyl-CoA dehydrogenase, mitochondrial [Mus musculus]	NA	High	NA	1	NA	1	NA	1
Q8BGA2	Lhfpl2	LHFPL tetraspan subfamily member 2 protein [Mus musculus]	NA	High	NA	1	NA	1	NA	96696.9
A0A140T8T4	Rpl9-ps6	Ribosomal protein L9, pseudogene 6 [Mus musculus]	NA	High	NA	1	NA	1	NA	182617
P61082	Ube2m	NEDD8-conjugating enzyme Ubc12 [Mus musculus]	NA	High	NA	1	NA	1	NA	208258
Q3UJV2	Capza1	F-actin-capping protein subunit alpha [Mus musculus]	NA	High	NA	1	NA	1	NA	139786
P34914	Ephx2	Bifunctional epoxide hydrolase 2 [Mus musculus]	NA	High	NA	1	NA	1	NA	49477.8
Q80TB2	Pcdhb17	MKIAA1621 protein (Fragment) [Mus musculus]	NA	High	NA	1	NA	1	NA	66734
Q9JI78	Ngly1	Peptide-N(4)-(N-acetyl-beta-glucosaminyl)asparagine amidase [Mus musculus]	NA	High	NA	1	NA	1	NA	1
Q8CGC3	Hdac6	Hdac6 protein [Mus musculus]	NA	High	NA	1	NA	1	NA	143651
E9QNN1	Dhx9	ATP-dependent RNA helicase A [Mus musculus]	NA	High	NA	1	NA	1	NA	49997.1
Q3TLX9	Smpdl3b	Acid sphingomyelinase-like phosphodiesterase [Mus musculus]	NA	High	NA	1	NA	1	NA	47132.3
Q7TSY8	Sgo2	Shugoshin 2 [Mus musculus]	NA	High	NA	1	NA	1	NA	80390.9
Q9D6M3	Slc25a22	Mitochondrial glutamate carrier 1 [Mus musculus]	NA	High	NA	1	NA	1	NA	245749
Q8K298	Anln	Anillin [Mus musculus]	NA	High	NA	1	NA	1	NA	137690
E9Q6R7	Utrn	Utrophin [Mus musculus]	NA	High	NA	1	NA	1	NA	65517.5
A0A0G2JEX1	Nexn	Nexilin [Mus musculus]	NA	High	NA	1	NA	1	NA	1
A0A1B0GSG5	Rnh1	Ribonuclease inhibitor [Mus musculus]	NA	High	NA	1	NA	1	NA	1
Q3U464	Rnf141	RING-type domain-containing protein [Mus musculus]	NA	High	NA	1	NA	1	NA	80064.9
Q8VHG7	Obox2	OBOX2 [Mus musculus]	NA	High	NA	1	NA	1	NA	212095
Q8C156	Ncaph	Condensin complex subunit 2 [Mus musculus]	NA	High	NA	1	NA	1	NA	221319
A0A0A0MQB4	Arhgap40	Rho GTPase-activating protein 40 (Fragment) [Mus musculus]	NA	High	NA	1	NA	1	NA	59358
A0A0U1RPA0	Plekha7	Pleckstrin homology domain-containing family A member 7 (Fragment) [Mus musculus]	NA	High	NA	1	NA	1	NA	112121
E9Q9B3	Spryd3	SPRY domain-containing 3 [Mus musculus]	NA	High	NA	1	NA	1	NA	147427
Q7M753	Pank2	Pantothenate kinase 2 [Mus musculus]	NA	High	NA	1	NA	1	NA	1
Q3TSQ1	Atp1b1	Sodium/potassium-transporting ATPase subunit beta [Mus musculus]	NA	High	NA	1	NA	1	NA	163745
Q7TME2	Spag5	Sperm-associated antigen 5 [Mus musculus]	NA	High	NA	1	NA	1	NA	76404.5
O35465	Fkbp8	Peptidyl-prolyl cis-trans isomerase FKBP8 [Mus musculus]	NA	High	NA	1	NA	1	NA	1
Q8BJ64	Chdh	Choline dehydrogenase, mitochondrial [Mus musculus]	NA	High	NA	1	NA	1	NA	1
C4TGC3	Ankrd27	VPS9-ankyrin-repeat protein [Mus musculus]	NA	High	NA	1	NA	1	NA	41969.9
Q8BUR4	Dock1	Dedicator of cytokinesis protein 1 [Mus musculus]	NA	High	NA	1	NA	1	NA	1
Q9D4G2	Hsf2bp	Heat shock factor 2-binding protein [Mus musculus]	NA	High	NA	1	NA	1	NA	46148.7
Q3UVL4	Vps51	Vacuolar protein sorting-associated protein 51 homolog [Mus musculus]	NA	High	NA	1	NA	1	NA	34444
Q3U0S1	Parp12	Uncharacterized protein [Mus musculus]	NA	High	NA	1	NA	1	NA	83486
A0A1B0GS59	Cr2	Complement receptor type 2 [Mus musculus]	NA	High	NA	1	NA	1	NA	112739
A0A0R4J034	Pdxdc1	Pyridoxal-dependent decarboxylase domain-containing protein 1 [Mus musculus]	NA	High	NA	1	NA	1	NA	161278
E9PVA8	Gcn1	EIF-2-alpha kinase activator GCN1 [Mus musculus]	NA	High	NA	1	NA	1	NA	43388.9
Q8BRN9	Cc2d1b	Coiled-coil and C2 domain-containing protein 1B [Mus musculus]	NA	High	NA	1	NA	1	NA	119199
Q9CQ60	Pgls	6-phosphogluconolactonase [Mus musculus]	NA	High	NA	1	NA	1	NA	62403.8
Q8CI43	Myl6b	Myosin light chain 6B [Mus musculus]	NA	High	NA	1	NA	1	NA	1.31658e+06
Q8C2Q3	Rbm14	RNA-binding protein 14 [Mus musculus]	NA	High	NA	1	NA	1	NA	60943.2
Q6ZPE2	Sbf1	Myotubularin-related protein 5 [Mus musculus]	NA	High	NA	1	NA	1	NA	112291
P49718	Mcm5	DNA replication licensing factor MCM5 [Mus musculus]	NA	High	NA	1	NA	1	NA	181930
G3UXW9	Gps1	COP9 signalosome complex subunit 1 [Mus musculus]	NA	High	NA	1	NA	1	NA	98006.2
P70335	Rock1	Rho-associated protein kinase 1 [Mus musculus]	NA	High	NA	1	NA	1	NA	183988
B9EKT8	Cep162	Uncharacterized protein [Mus musculus]	NA	High	NA	1	NA	1	NA	317694
A2AI52	Usp8	Ubiquitin carboxyl-terminal hydrolase 8 [Mus musculus]	NA	High	NA	1	NA	1	NA	45633.6
A0A0N4SWI3	D6Ertd527e	DNA segment, Chr 6, ERATO Doi 527,-expressed [Mus musculus]	NA	High	NA	1	NA	1	NA	95554.6
P70168	Kpnb1	Importin subunit beta-1 [Mus musculus]	NA	High	NA	1	NA	1	NA	330226
Q3V117	Acly	ATP-citrate synthase [Mus musculus]	NA	High	NA	1	NA	1	NA	1
Q6NXJ0	Wwc2	Protein WWC2 [Mus musculus]	NA	High	NA	1	NA	1	NA	163731
Q3U417	Ppfibp1	Uncharacterized protein [Mus musculus]	NA	High	NA	1	NA	1	NA	92172.6
Q3UFJ3	Pdha1	Pyruvate dehydrogenase E1 component subunit alpha [Mus musculus]	NA	High	NA	1	NA	1	NA	64817.1
Q791T5	Mtch1	Mitochondrial carrier homolog 1 [Mus musculus]	NA	High	NA	1	NA	1	NA	89920.1
A0A158SIT8	Pelp1	Proline, glutamic acid and leucine rich protein 1 [Mus musculus]	NA	High	NA	1	NA	1	NA	113053
Q8K3B1	Fbxo45	F-box/SPRY domain-containing protein 1 [Mus musculus]	NA	High	NA	1	NA	1	NA	202648
Q9CQ62	Decr1	2,4-dienoyl-CoA reductase, mitochondrial [Mus musculus]	NA	High	NA	1	NA	1	NA	1
G5E8Q8	Adgrf5	Adhesion G protein-coupled receptor F5 [Mus musculus]	NA	High	NA	1	NA	1	NA	1
Q8K209	Adgrg1	Adhesion G-protein coupled receptor G1 [Mus musculus]	NA	High	NA	1	NA	1	NA	46249.9
E9Q3L2	Pi4ka	Phosphatidylinositol 4-kinase alpha [Mus musculus]	NA	High	NA	1	NA	1	NA	1
Q3U944	Lman1	L-type lectin-like domain-containing protein [Mus musculus]	NA	High	NA	1	NA	1	NA	147335
O88456	Capns1	Calpain small subunit 1 [Mus musculus]	NA	High	NA	1	NA	1	NA	27082.3
D3YX87	Msto1	Protein misato homolog 1 [Mus musculus]	NA	High	NA	1	NA	1	NA	287564
A0A0R4J083	Acadl	Long-chain-specific acyl-CoA dehydrogenase, mitochondrial [Mus musculus]	NA	High	NA	1	NA	1	NA	149210
E9PUQ5	Golga2	Golgin subfamily A member 2 [Mus musculus]	NA	High	NA	1	NA	1	NA	128250
B2RR83	Ythdc2	3'-5' RNA helicase YTHDC2 [Mus musculus]	NA	High	NA	1	NA	1	NA	1
O35405	Pld3	5'-3' exonuclease PLD3 [Mus musculus]	NA	High	NA	1	NA	1	NA	135842
Q3TGB1	Stambp	MPN domain-containing protein [Mus musculus]	NA	High	NA	1	NA	1	NA	177905
Q3ULU3	Bcat2	Branched-chain-amino-acid aminotransferase [Mus musculus]	NA	High	NA	1	NA	1	NA	111979
E9Q166	Atad2b	ATPase family, AAA domain-containing 2B [Mus musculus]	NA	High	NA	1	NA	1	NA	1
Q9Z2I8	Suclg2	Succinate--CoA ligase [GDP-forming] subunit beta, mitochondrial [Mus musculus]	NA	High	NA	1	NA	1	NA	62827.7
Q8R418	Dicer1	Endoribonuclease Dicer [Mus musculus]	NA	High	NA	1	NA	1	NA	80279.8
P70195	Psmb7	Proteasome subunit beta type-7 [Mus musculus]	NA	High	NA	1	NA	1	NA	122723
Q6P1G0	Heatr6	HEAT repeat-containing protein 6 [Mus musculus]	NA	High	NA	1	NA	1	NA	135562
A0A0R4J0B2	Plbd1	Phospholipase B-like [Mus musculus]	NA	High	NA	1	NA	1	NA	1
Q04690	Nf1	Neurofibromin [Mus musculus]	NA	High	NA	1	NA	1	NA	167170
F8WH69	Ncf1	Neutrophil cytosol factor 1 [Mus musculus]	NA	High	NA	1	NA	1	NA	30367.3
P35235	Ptpn11	Tyrosine-protein phosphatase non-receptor type 11 [Mus musculus]	NA	High	NA	1	NA	1	NA	344702
A0A5F8MPN8	Mdh1	Malate dehydrogenase [Mus musculus]	NA	High	NA	1	NA	1	NA	87343
P63087	Ppp1cc	Serine/threonine-protein phosphatase PP1-gamma catalytic subunit [Mus musculus]	NA	High	NA	1	NA	1	NA	85445.3
Q9WVA4	Tagln2	Transgelin-2 [Mus musculus]	NA	High	NA	1	NA	1	NA	1
A0A5F8MPY2	Uncharacterized	Uncharacterized protein [Mus musculus]	NA	High	NA	1	NA	1	NA	1
Q9WV91	Ptgfrn	Prostaglandin F2 receptor negative regulator [Mus musculus]	NA	High	NA	1	NA	1	NA	1
Q921W0	Chmp1a	Charged multivesicular body protein 1a [Mus musculus]	NA	High	NA	1	NA	1	NA	194914
P42208	Septin2	Septin-2 [Mus musculus]	NA	Medium	NA	1	NA	1	NA	44144.9
Q3U1C2	Ruvbl1	RuvB-like helicase [Mus musculus]	NA	Medium	NA	1	NA	1	NA	171953
A0A068BEQ2	H2-Ke6	H2-K region protein 6 [Mus musculus]	NA	Medium	NA	1	NA	1	NA	81557.4
Q9D880	Timm50	Mitochondrial import inner membrane translocase subunit TIM50 [Mus musculus]	NA	Medium	NA	1	NA	1	NA	1
Q6P5F7	Ttyh3	Protein tweety homolog 3 [Mus musculus]	NA	Medium	NA	1	NA	1	NA	73602.7
Q6ZWU9	Rps27	40S ribosomal protein S27 [Mus musculus]	NA	Medium	NA	1	NA	1	NA	695773
E9PYG6	Rasa1	RAS p21 protein activator 1 [Mus musculus]	NA	Medium	NA	1	NA	1	NA	45640.8
Q9JMA1	Usp14	Ubiquitin carboxyl-terminal hydrolase 14 [Mus musculus]	NA	Medium	NA	1	NA	1	NA	78388.6
Q3UDC3	Tom1	Target of Myb protein 1 [Mus musculus]	NA	Medium	NA	1	NA	1	NA	1
A2AE89	Gstm1	Glutathione S-transferase Mu 1 [Mus musculus]	NA	Medium	NA	1	NA	1	NA	1.14134e+06
Q5EG47	Prkaa1	5'-AMP-activated protein kinase catalytic subunit alpha-1 [Mus musculus]	NA	Medium	NA	1	NA	1	NA	84897.5
P13020	Gsn	Gelsolin [Mus musculus]	NA	Medium	NA	1	NA	1	NA	1
A1A4T2	Ganab	Alpha glucosidase 2 alpha neutral subunit [Mus musculus]	NA	Medium	NA	1	NA	1	NA	37829.5
Q3UVK9	Ifngr2	Uncharacterized protein [Mus musculus]	NA	Medium	NA	1	NA	1	NA	145486
Q6P2K2	Acot2	Acyl-CoA thioesterase 2 [Mus musculus]	NA	Medium	NA	1	NA	1	NA	32498.5
Q922J9	Far1	Fatty acyl-CoA reductase 1 [Mus musculus]	NA	Medium	NA	1	NA	1	NA	66607.2
H3BKF3	Pan3	PAN2-PAN3 deadenylation complex subunit PAN3 [Mus musculus]	NA	Medium	NA	1	NA	1	NA	1
Q3TYK4	Prkar1a	Uncharacterized protein [Mus musculus]	NA	Medium	NA	1	NA	1	NA	37866.4
Q64337	Sqstm1	Sequestosome-1 [Mus musculus]	NA	Medium	NA	1	NA	1	NA	1
E9Q718	Plod2	Procollagen-lysine,2-oxoglutarate 5-dioxygenase 2 [Mus musculus]	NA	Medium	NA	1	NA	1	NA	39997.4
Q64291	Krt12	Keratin, type I cytoskeletal 12 [Mus musculus]	NA	Medium	NA	1	NA	1	NA	670367
Q99M87	Dnaja3	DnaJ homolog subfamily A member 3, mitochondrial [Mus musculus]	NA	Medium	NA	1	NA	1	NA	104115
A7TU71	Shroom2	Protein Shroom2 [Mus musculus]	NA	Medium	NA	1	NA	1	NA	62282.7
A2NN81	Igh-V7183	B9-scFv [Mus musculus]	NA	Medium	NA	1	NA	1	NA	114819
B2RSF7	Cercam	Cerebral endothelial cell adhesion molecule [Mus musculus]	NA	Medium	NA	1	NA	1	NA	60085.9
Q61033	Tmpo	Lamina-associated polypeptide 2, isoforms alpha/zeta [Mus musculus]	NA	Medium	NA	1	NA	1	NA	1
Q9WVL0	Gstz1	Maleylacetoacetate isomerase [Mus musculus]	NA	Medium	NA	1	NA	1	NA	74856.3
Q9JJV2	Pfn2	Profilin-2 [Mus musculus]	NA	Medium	NA	1	NA	1	NA	185497
Q80U93	Nup214	Nuclear pore complex protein Nup214 [Mus musculus]	NA	Medium	NA	1	NA	1	NA	1
Q61753	Phgdh	D-3-phosphoglycerate dehydrogenase [Mus musculus]	NA	Medium	NA	1	NA	1	NA	1
O88623	Usp2	Ubiquitin carboxyl-terminal hydrolase 2 [Mus musculus]	NA	Medium	NA	1	NA	1	NA	74163.7
A0A4E9FSP6	IGLC2	IgL2 (Fragment) [Mus musculus]	NA	Medium	NA	1	NA	1	NA	462209
Q9DBN5	Lonp2	Lon protease homolog 2, peroxisomal [Mus musculus]	NA	Medium	NA	1	NA	1	NA	1
Q3U8F5	Psmd12	PCI domain-containing protein [Mus musculus]	NA	Medium	NA	1	NA	1	NA	1
Q684Q9	Ubiquitin-like protein GDX	Ubiquitin-like protein GDX (Fragment) [Mus musculus]	NA	Medium	NA	1	NA	1	NA	51518.7
F6T4M4	Srrm1	Serine/arginine repetitive matrix protein 1 (Fragment) [Mus musculus]	NA	Medium	NA	1	NA	1	NA	3.34714e+09
Q5PR73	Diras2	GTP-binding protein Di-Ras2 [Mus musculus]	NA	Medium	NA	1	NA	1	NA	274730
E9PXP7	Ston2	Stonin-2 [Mus musculus]	NA	Medium	NA	1	NA	1	NA	44279.6
Q9CZN7	Shmt2	Serine hydroxymethyltransferase, mitochondrial [Mus musculus]	NA	Medium	NA	1	NA	1	NA	89053
Q91Z96	Bmp2k	BMP-2-inducible protein kinase [Mus musculus]	NA	Medium	NA	1	NA	1	NA	1
Q3V079	Bbof1	Basal body-orientation factor 1 [Mus musculus]	NA	Medium	NA	1	NA	1	NA	394547
E9QMF5	Nav3	Neuron navigator 3 [Mus musculus]	NA	Medium	NA	1	NA	1	NA	486707
Q3UK08	Tsg101	Uncharacterized protein [Mus musculus]	NA	Medium	NA	1	NA	1	NA	42176.8
Q91Z53	Grhpr	Glyoxylate reductase/hydroxypyruvate reductase [Mus musculus]	NA	Medium	NA	1	NA	1	NA	1
Q8R1F6	Hid1	Protein HID1 [Mus musculus]	NA	Medium	NA	1	NA	1	NA	1
Q60749	Khdrbs1	KH domain-containing, RNA-binding, signal transduction-associated protein 1 [Mus musculus]	NA	Medium	NA	1	NA	1	NA	69131.7
Q3TZ32	Aars	AA_TRNA_LIGASE_II_ALA domain-containing protein [Mus musculus]	NA	Medium	NA	1	NA	1	NA	205402
P54071	Idh2	Isocitrate dehydrogenase [NADP], mitochondrial [Mus musculus]	NA	Medium	NA	1	NA	1	NA	1
Q9D5T0	Atad1	ATPase family AAA domain-containing protein 1 [Mus musculus]	NA	Medium	NA	1	NA	1	NA	68906.4
Q4VA59	Rnf24	Ring finger protein 24 [Mus musculus]	NA	Medium	NA	1	NA	1	NA	277168
A0A0R4J0J8	Specc1l	Cytospin-A [Mus musculus]	NA	Medium	NA	1	NA	1	NA	129219
Q8CJ40	Crocc	Rootletin [Mus musculus]	NA	Medium	NA	1	NA	1	NA	365785
Q9Z1T1	Ap3b1	AP-3 complex subunit beta-1 [Mus musculus]	NA	Medium	NA	1	NA	1	NA	1
Q3UH99	Shisa6	Protein shisa-6 [Mus musculus]	NA	Medium	NA	1	NA	1	NA	1
Q80ZI9	Wdr1	WD repeat domain 1 (Fragment) [Mus musculus]	NA	Medium	NA	1	NA	1	NA	1014893
A0A2I3BPG9	Rpl36a-ps1	Ribosomal protein L36A, pseudogene 1 [Mus musculus]	NA	Medium	NA	1	NA	1	NA	126443
P40142	Tkt	Transketolase [Mus musculus]	NA	Medium	NA	1	NA	1	NA	1
E9Q286	Ice1	Little elongation complex subunit 1 [Mus musculus]	NA	Medium	NA	1	NA	1	NA	67156.4
Q9D1N9	Mrpl21	39S ribosomal protein L21, mitochondrial [Mus musculus]	NA	Medium	NA	1	NA	1	NA	1
O55222	Ilk	Integrin-linked protein kinase [Mus musculus]	NA	Medium	NA	1	NA	1	NA	41419.6
B8JK87	Amotl2	Angiomotin-like protein 2 [Mus musculus]	NA	Medium	NA	1	NA	1	NA	210488
P06801	Me1	NADP-dependent malic enzyme [Mus musculus]	NA	Medium	NA	1	NA	1	NA	157746
P15327	Bpgm	Bisphosphoglycerate mutase [Mus musculus]	NA	Medium	NA	1	NA	1	NA	105156
A1A4A7	Pgam5	Pgam5 protein (Fragment) [Mus musculus]	NA	Medium	NA	1	NA	1	NA	174140
Q68FF7	Slain1	SLAIN motif-containing protein 1 [Mus musculus]	NA	Medium	NA	1	NA	1	NA	138113
B2RXC1	Trappc11	Trafficking protein particle complex subunit 11 [Mus musculus]	NA	Medium	NA	1	NA	1	NA	62464.4
P62137	Ppp1ca	Serine/threonine-protein phosphatase PP1-alpha catalytic subunit [Mus musculus]	NA	Medium	NA	1	NA	1	NA	142195
P11276	Fn1	Fibronectin [Mus musculus]	NA	Medium	NA	1	NA	1	NA	215940
Q2TPA8	Hsdl2	Hydroxysteroid dehydrogenase-like protein 2 [Mus musculus]	NA	Medium	NA	1	NA	1	NA	1
Q5DTT3	Tasor2	Protein TASOR 2 [Mus musculus]	NA	Medium	NA	1	NA	1	NA	32294.4
F8VPK0	Ttc37	Tetratricopeptide repeat domain 37 [Mus musculus]	NA	Medium	NA	1	NA	1	NA	131865
Q5SWR1	Ap2b1	AP complex subunit beta [Mus musculus]	NA	Medium	NA	1	NA	1	NA	1
A5D6P3	Abcc1	ATP-binding cassette, sub-family C (CFTR/MRP), member 1 [Mus musculus]	NA	Medium	NA	1	NA	1	NA	1
