# Supplementary material for: Mitochondrial proteome of mouse oocytes and cisplatin-induced shifts in protein profile
Source: Acta Pharmacol Sin. 2021 May 20;42(12):2144–54. doi: 10.1038/s41401-021-00687-4 (PMC8632880; doi:10.1038/s41401-021-00687-4)
Supplement: Supplementary file 3 — Table S2 [file 41401_2021_687_MOESM3_ESM.xlsx]

## Sheet: Sheet1
Table S2 Overlapped proteins of two reaction groups
Accession	Symbol	Description	Reaction_1_Abundance	Reaction_2_Abundance	Reaction_Average of abundance
Q8K411	Pitrm1	Presequence protease, mitochondrial precursor [Mus musculus]	3.08214e+07	1.46805e+07	2.2751e+07
Q9DCS3	Mecr	PREDICTED: trans-2-enoyl-CoA reductase, mitochondrial isoform X1 [Mus musculus]	1.29611e+07	3.76914e+06	8.36509e+06
Q9DBF1	Aldh7a1	Alpha-aminoadipic semialdehyde dehydrogenase isoform a [Mus musculus]	2.06571e+07	2.99996e+06	1.18286e+07
O35857	Timm44	Mitochondrial import inner membrane translocase subunit TIM44 [Mus musculus]	5.10782e+06	2.90112e+06	4.00447e+06
A0A0R4J094	Fahd2a	Fumarylacetoacetate hydrolase domain-containing protein 2A [Mus musculus]	1.26028e+07	4.72984e+06	8.66634e+06
Q3TK29	Trap1	Heat shock protein 75 kDa, mitochondrial precursor [Mus musculus]	8.36913e+06	2.01859e+06	5.19386e+06
Q3TIC8	Uqcrc1	Cytochrome b-c1 complex subunit 1, mitochondrial precursor [Mus musculus]	1.32345e+07	1.97214e+06	7.60332e+06
Q8C5H8	Nadk2	NAD kinase 2, mitochondrial isoform 1 [Mus musculus]	2.42297e+06	1.59731e+06	2.01014e+06
Q4KL76	Hspe1	10 kDa heat shock protein, mitochondrial [Mus musculus]	5.46818e+07	3.96099e+06	2.93214e+07
Q3TF25	Atp5o	ATP synthase subunit O, mitochondrial precursor [Mus musculus]	5.79112e+06	327019	3.05907e+06
A0A1L1STE6	Idh3a	Isocitrate dehydrogenase [NAD] subunit alpha, mitochondrial precursor [Mus musculus]	9.65e+06	1.01359e+06	5.33179e+06
Q9DC69	Ndufa9	NADH dehydrogenase [ubiquinone] 1 alpha subcomplex subunit 9, mitochondrial precursor [Mus musculus]	1.52376e+06	308614	916188
Q99LC3	Ndufa10	NADH dehydrogenase [ubiquinone] 1 alpha subcomplex subunit 10, mitochondrial precursor [Mus musculus]	1.07557e+06	130126	602847
Q8BH95	Echs1	Enoyl-CoA hydratase, mitochondrial precursor [Mus musculus]	2.76622e+06	425955	1.59609e+06
E9Q5L3	Acadsb	Short/branched chain specific acyl-CoA dehydrogenase, mitochondrial [Mus musculus]	670584	107463	389023
O55126	Nipsnap2	Protein NipSnap homolog 2 [Mus musculus]	4.94889e+06	2.70386e+06	3.82637e+06
Q3TIE8	Dld	Dihydrolipoyl dehydrogenase, mitochondrial precursor [Mus musculus]	7.21367e+06	2.13924e+06	4.67646e+06
Q9Z2I0	Letm1	Mitochondrial proton/calcium exchanger protein precursor [Mus musculus]	8.24375e+06	2.92963e+06	5.58669e+06
O55125	Nipsnap1	PREDICTED: protein NipSnap homolog 1 isoform X1 [Mus musculus]	789167	1.78145e+06	1.28531e+06
P42125	Eci1	Enoyl-CoA delta isomerase 1, mitochondrial precursor [Mus musculus]	1.30779e+06	511202	909497
Q8BWF0	Aldh5a1	Succinate-semialdehyde dehydrogenase, mitochondrial precursor [Mus musculus]	3.97249e+06	1.09006e+06	2.53128e+06
P52825	Cpt2	Carnitine O-palmitoyltransferase 2, mitochondrial precursor [Mus musculus]	1.21829e+06	3.49823e+06	2.35826e+06
Q8BIJ6	Iars2	Isoleucine--tRNA ligase, mitochondrial precursor [Mus musculus]	1.9158e+06	471233	1.19352e+06
Q6PB66	Lrpprc	Leucine-rich PPR motif-containing protein, mitochondrial precursor [Mus musculus]	1.94942e+06	219008	1.08422e+06
Q99J39	Mlycd	Malonyl-CoA decarboxylase, mitochondrial [Mus musculus]	450641	92904.2	271773
P40630	Tfam	Transcription factor A, mitochondrial precursor [Mus musculus]	3.82966e+06	1.2577e+06	2.54368e+06
Q9DCT2	Ndufs3	NADH dehydrogenase [ubiquinone] iron-sulfur protein 3, mitochondrial precursor [Mus musculus]	738770	380830	559800
B2RQQ5	Map1b	Microtubule-associated protein 1B [Mus musculus]	879310	363671	621491
Q8BJ64	Chdh	Choline dehydrogenase, mitochondrial [Mus musculus]	66384.8	4.47357e+06	2.26998e+06
Q8R001	Mapre2	Microtubule-associated protein RP/EB family member 2 isoform 1 [Mus musculus]	315649	315853	315751
Q3THG2	Psmd11	26S proteasome non-ATPase regulatory subunit 11 [Mus musculus]	27205.3	76354.3	51779.8
Q3UIJ2	Eif2s3x	Eukaryotic translation initiation factor 2 subunit 3, X-linked [Mus musculus]	3.71103e+06	77325.7	1.89418e+06
Q61425	Hadh	Hydroxyacyl-coenzyme A dehydrogenase, mitochondrial precursor [Mus musculus]	2.39776e+06	50181.2	1.22397e+06
Q3TQ70	Gnb1	Guanine nucleotide-binding protein G(I)/G(S)/G(T) subunit beta-1 [Mus musculus]	1.07327e+06	177580	625423
Q3TGZ3	Idh3g	Isocitrate dehydrogenase [NAD] subunit gamma 1, mitochondrial isoform 1 precursor [Mus musculus]	48897.8	420461	234679
Q7TNG8	Ldhd	Probable D-lactate dehydrogenase, mitochondrial [Mus musculus]	47035.2	481016	264025
Q8K2B3	Sdha	Succinate dehydrogenase [ubiquinone] flavoprotein subunit, mitochondrial precursor [Mus musculus]	1.26345e+07	691025	6.66277e+06
P45952	Acadm	Medium-chain specific acyl-CoA dehydrogenase, mitochondrial precursor [Mus musculus]	940260	131163	535712
Q9R0X4	Acot9	Acyl-coenzyme A thioesterase 9, mitochondrial isoform 1 [Mus musculus]	66219.3	213307	139763
Q91WD5	Ndufs2	NADH dehydrogenase [ubiquinone] iron-sulfur protein 2, mitochondrial precursor [Mus musculus]	46887.3	632916	339901
Q8BH55	Thnsl1	PREDICTED: threonine synthase-like 1 isoform X1 [Mus musculus]	44763.5	868015	456389
Q3UIQ2	Ndufs1	NADH-ubiquinone oxidoreductase 75 kDa subunit, mitochondrial precursor [Mus musculus]	480887	429599	455243
P47791	Gsr	Glutathione reductase, mitochondrial precursor [Mus musculus]	2499088	58847.3	1.27897e+06
D3Z6F0	Ifit1bl1	Uncharacterized protein LOC667373 isoform 2 [Mus musculus]	752265	48292.6	400279
Q3V3R1	Mthfd1l	Monofunctional C1-tetrahydrofolate synthase, mitochondrial precursor [Mus musculus]	942246	549009	745628
Q8JZU2	Slc25a1	Tricarboxylate transport protein, mitochondrial [Mus musculus]	48457.8	555633	302045
A2AJQ0	Pdp1	[Pyruvate dehydrogenase [acetyl-transferring]]-phosphatase 1, mitochondrial isoform d [Mus musculus]	306379	105801	206090
Q7TSQ8	Pdpr	PREDICTED: pyruvate dehydrogenase phosphatase regulatory subunit, mitochondrial isoform X1 [Mus musculus]	217661	1.03991e+06	628784
P54071	Idh2	Isocitrate dehydrogenase [NADP], mitochondrial precursor [Mus musculus]	871335	140130	505733
A0A571BDN7	Nedd4	E3 ubiquitin-protein ligase NEDD4 [Mus musculus]	212257	72014.6	142136
Q3TG75	Oat	Ornithine aminotransferase, mitochondrial precursor [Mus musculus]	40086.6	157874	98980.2
D3YXK0	Jakmip2	PREDICTED: janus kinase and microtubule-interacting protein 2 isoform X1 [Mus musculus]	35337.6	119025	77181.3
A0A0R4J0D3	Stt3b	Dolichyl-diphosphooligosaccharide--protein glycosyltransferase subunit STT3B [Mus musculus]	1.2369e+06	1	618448
Q3V122	Mcm7	DNA replication licensing factor MCM7 isoform a [Mus musculus]	1	1	1
Q61553	Fscn1	Fascin [Mus musculus]	21811.3	81643.6	51727.5
Q921V3	Nfs1	Cysteine desulfurase, mitochondrial [Mus musculus]	57336.4	727551	392444
Q9JI78	Ngly1	Peptide-N(4)-(N-acetyl-beta-glucosaminyl)asparagine amidase [Mus musculus]	544543	298782	421663
P26443	Glud1	Glutamate dehydrogenase 1, mitochondrial precursor [Mus musculus]	57663.6	1.04058e+06	549120
Q6PE15	Abhd10	PREDICTED: mycophenolic acid acyl-glucuronide esterase, mitochondrial isoform X3 [Mus musculus]	483046	113155	298100
Q99KI0	Aco2	Aconitate hydratase, mitochondrial precursor [Mus musculus]	2.47354e+08	621981	1.23988e+08
Q9WUR9	Ak4	Adenylate kinase 4, mitochondrial [Mus musculus]	1.29211e+08	2.26654e+07	7.59383e+07
P14685	Psmd3	26S proteasome non-ATPase regulatory subunit 3 [Mus musculus]	2.31452e+09	1.03592e+06	1.15778e+09
Q99KE1	Me2	PREDICTED: NAD-dependent malic enzyme, mitochondrial isoform X1 [Mus musculus]	4.32574e+06	4.46176e+06	4.39375e+06
Q9EQ20	Aldh6a1	Methylmalonate-semialdehyde dehydrogenase [acylating], mitochondrial isoform 1 precursor [Mus musculus]	6.16458e+06	3.2473e+06	4.70594e+06
Q9DB77	Uqcrc2	Cytochrome b-c1 complex subunit 2, mitochondrial precursor [Mus musculus]	1.79669e+07	1.57036e+07	1.68352e+07
Q2YDW0	Immt	MICOS complex subunit Mic60 isoform 2 [Mus musculus]	2.46475e+08	8.05219e+07	1.63498e+08
B2CY77	Rpsa	40S ribosomal protein SA [Mus musculus]	1.54103e+07	147890	7.77909e+06
P63038	Hspd1	60 kDa heat shock protein, mitochondrial [Mus musculus]	1.30429e+08	7.68737e+07	1.03651e+08
Q4FJR4	Pdk3	Pyruvate dehydrogenase kinase, isozyme 3 [Mus musculus]	7.87165e+06	262447	4.06705e+06
Q60597	Ogdh	2-oxoglutarate dehydrogenase, mitochondrial isoform 1 [Mus musculus]	6.40103e+07	5.04974e+06	3.453e+07
P20108	Prdx3	Thioredoxin-dependent peroxide reductase, mitochondrial precursor [Mus musculus]	2.50362e+07	665079	1.28506e+07
Q3UFJ3	Pdha1	Pyruvate dehydrogenase E1 component subunit alpha, somatic form, mitochondrial precursor [Mus musculus]	1.69261e+06	1.19271e+06	1.44266e+06
O08691	Arg2	Arginase-2, mitochondrial precursor [Mus musculus]	2.62779e+07	3.10977e+06	1.46938e+07
Q99M87	Dnaja3	DnaJ homolog subfamily A member 3, mitochondrial isoform 1 [Mus musculus]	1.82034e+06	2.10699e+06	1.96366e+06
Q3TQP7	Acat1	Acetyl-CoA acetyltransferase, mitochondrial precursor [Mus musculus]	1.25944e+08	2.45625e+07	7.52532e+07
P62751	Rpl23a	60S ribosomal protein L23a [Mus musculus]	2.5029e+08	167253	1.25228e+08
Q5DTI2	Atp2a2	Sarcoplasmic/endoplasmic reticulum calcium ATPase 2 isoform b [Mus musculus]	3.35623e+08	5.38648e+06	1.70505e+08
Q91VA7	Idh3b	Isocitrate dehydrogenase [NAD] subunit beta, mitochondrial [Mus musculus]	9.90214e+06	1.18488e+06	5.54351e+06
E9Q7L0	Ogdhl	2-oxoglutarate dehydrogenase-like, mitochondrial [Mus musculus]	2.00777e+07	1.74577e+07	1.87677e+07
Q7TMF4	Pccb	Propionyl-CoA carboxylase beta chain, mitochondrial isoform 1 precursor [Mus musculus]	4.62356e+06	3.80737e+06	4.21547e+06
P97350	Pkp1	Plakophilin-1 [Mus musculus]	1.67211e+07	1.70866e+06	9.21488e+06
Q8JZQ2	Afg3l2	AFG3-like protein 2 [Mus musculus]	9.60253e+06	8.84836e+06	9.22544e+06
P47738	Aldh2	Aldehyde dehydrogenase, mitochondrial isoform 1 precursor [Mus musculus]	5.51217e+08	1.42028e+08	3.46622e+08
A0A0R4J083	Acadl	Long-chain specific acyl-CoA dehydrogenase, mitochondrial precursor [Mus musculus]	2.05814e+06	303456	1.1808e+06
Q99PL5	Rrbp1	Ribosome-binding protein 1 isoform a [Mus musculus]	341601	562210	451906
Q9CZU6	Cs	Citrate synthase, mitochondrial precursor [Mus musculus]	2.81654e+07	8.47435e+06	1.83199e+07
A0A0R4J293	Tgm1	PREDICTED: protein-glutamine gamma-glutamyltransferase K isoform X1 [Mus musculus]	7.754e+06	691824	4.22291e+06
P62737	Acta2	Actin, aortic smooth muscle [Mus musculus]	2.7993e+07	1.14098e+06	1.4567e+07
P17879	Hspa1b	Heat shock 70 kDa protein 1B [Mus musculus]	2.16668e+07	1.30139e+06	1.14841e+07
P01027	C3	Complement C3 preproprotein [Mus musculus]	1.67711e+07	694391	8.73277e+06
Q9DCW4	Etfb	Electron transfer flavoprotein subunit beta [Mus musculus]	2.37628e+06	1.61333e+06	1.9948e+06
Q07417	Acads	Short-chain specific acyl-CoA dehydrogenase, mitochondrial precursor [Mus musculus]	4.37384e+06	237024	2.30543e+06
P08249	Mdh2	Malate dehydrogenase, mitochondrial precursor [Mus musculus]	6.86673e+06	860297	3.86351e+06
Q5SF07	Igf2bp2	Insulin-like growth factor 2 mRNA-binding protein 2 [Mus musculus]	1288040908	1.50482e+07	6.51545e+08
P67778	Phb	Prohibitin [Mus musculus]	3.51337e+08	3.15938e+06	1.77248e+08
Q02257	Jup	PREDICTED: junction plakoglobin isoform X1 [Mus musculus]	3.28938e+08	1.97381e+07	1.74338e+08
Q60949	Tbc1d1	PREDICTED: TBC1 domain family member 1 isoform X1 [Mus musculus]	286726	302799	294762
P38647	Hspa9	Stress-70 protein, mitochondrial [Mus musculus]	1.00766e+08	3.78669e+07	6.93164e+07
O08796	Eef2k	Eukaryotic elongation factor 2 kinase [Mus musculus]	966622	153817	560220
Q9D051	Pdhb	Pyruvate dehydrogenase E1 component subunit beta, mitochondrial precursor [Mus musculus]	2.07901e+06	313426	1.19622e+06
A2AFQ2	Hsd17b10	3-hydroxyacyl-CoA dehydrogenase type-2 [Mus musculus]	4.7545e+06	61123.6	2.40781e+06
P68040	Rack1	Receptor of activated protein C kinase 1 [Mus musculus]	1.91453e+06	100655	1.00759e+06
P47911	Rpl6	60S ribosomal protein L6 [Mus musculus]	2.24016e+08	4.61735e+06	1.14317e+08
Q545A2	Slc25a5	ADP/ATP translocase 2 [Mus musculus]	9.59891e+07	973293	4.84812e+07
Q8CGK3	Lonp1	Lon protease homolog, mitochondrial precursor [Mus musculus]	1.78882e+07	1.26433e+06	9.57627e+06
Q7TPR4	Actn1	PREDICTED: alpha-actinin-1 isoform X1 [Mus musculus]	1.54072e+07	233257	7.82021e+06
P62334	Psmc6	26S proteasome regulatory subunit 10B [Mus musculus]	6.1561e+06	598740	3.37742e+06
P17751	Tpi1	Triosephosphate isomerase [Mus musculus]	6.458e+06	375861	3.41693e+06
E9Q557	Dsp	Desmoplakin [Mus musculus]	4.18104e+08	2.54642e+07	2.21784e+08
P58252	Eef2	Elongation factor 2 [Mus musculus]	7.87233e+06	434783	4.15356e+06
Q9ERU9	Ranbp2	E3 SUMO-protein ligase RanBP2 [Mus musculus]	4.63151e+06	518887	2.5752e+06
Q6ZWQ0	Syne2	Nesprin-2 [Mus musculus]	1	324526	162264
P47757	Capzb	PREDICTED: F-actin-capping protein subunit beta isoform X1 [Mus musculus]	1.45282e+06	400409	926616
Q9QZ82	Cyp11a1	Cholesterol side-chain cleavage enzyme, mitochondrial isoform 1 precursor [Mus musculus]	1.39792e+08	2.31834e+06	7.10552e+07
Q3TG52	Aldh9a1	4-trimethylaminobutyraldehyde dehydrogenase precursor [Mus musculus]	1.27756e+06	2.41572e+06	1.84664e+06
Q7TSF1	Dsg1b	Desmoglein-1-beta preproprotein [Mus musculus]	1.98341e+07	1.22004e+06	1.05271e+07
Q8BMS1	Hadha	Trifunctional enzyme subunit alpha, mitochondrial precursor [Mus musculus]	1.16377e+07	5.90688e+06	8.77228e+06
P62806	H4c17	Histone H4 [Mus musculus]	2.92134e+07	194630	1.4704e+07
A0A077S9N1	Lyz1	Lysozyme C-1 precursor [Mus musculus]	1.55066e+07	428789	7.96771e+06
Q3TVV6	Hnrnpu	PREDICTED: heterogeneous nuclear ribonucleoprotein U isoform X1 [Mus musculus]	1.43312e+06	20613.2	726866
Q3U6C7	Sucla2	PREDICTED: succinyl-CoA ligase [ADP-forming] subunit beta, mitochondrial isoform X1 [Mus musculus]	48457.8	2.66379e+06	1.35612e+06
P47856	Gfpt1	Glutamine--fructose-6-phosphate aminotransferase [isomerizing] 1 [Mus musculus]	3.23483e+06	329302	1.78207e+06
P08752	Gnai2	PREDICTED: guanine nucleotide-binding protein G(i) subunit alpha-2 isoform X1 [Mus musculus]	3.36017e+07	467179	1.70344e+07
Q8BH66	Atl1	Atlastin-1 [Mus musculus]	1.07879e+06	517169	797980
Q542G9	Anxa2	PREDICTED: annexin A2 isoform X1 [Mus musculus]	3.07265e+07	3.29198e+06	1.70093e+07
Q80UT7	Rpl7a	60S ribosomal protein L7a [Mus musculus]	3.24972e+07	1.92375e+06	1.72105e+07
O89079	Cope	Coatomer subunit epsilon [Mus musculus]	7.47203e+06	49750.6	3.76089e+06
P54775	Psmc4	26S proteasome regulatory subunit 6B [Mus musculus]	7.2932e+06	1.04981e+06	4.17151e+06
Q3U4U6	Cct3	T-complex protein 1 subunit gamma [Mus musculus]	1.03026e+07	591463	5.44705e+06
Q6R0H7	Gnas	Protein GNAS isoform XLas [Mus musculus]	1.90981e+06	2.9976e+06	2.45371e+06
B6ZHD0	Epb41l2	PREDICTED: band 4.1-like protein 2 isoform X1 [Mus musculus]	1.18674e+06	869185	1.02796e+06
P62192	Psmc1	26S proteasome regulatory subunit 4 [Mus musculus]	1.76089e+07	2.35418e+06	9.98155e+06
Q3TKG4	Psmc3	26S proteasome regulatory subunit 6A [Mus musculus]	1.14183e+07	457812	5.93806e+06
Q543E2	Slc25a15	Mitochondrial ornithine transporter 1 [Mus musculus]	18541440	2.04389e+06	1.02927e+07
P20029	Hspa5	78 kDa glucose-regulated protein precursor [Mus musculus]	1.06562e+08	1.39019e+07	6.02322e+07
Q80WQ2	Vac14	Protein VAC14 homolog [Mus musculus]	2.109e+06	4.52314e+06	3.31607e+06
Q8K1M6	Dnm1l	PREDICTED: dynamin-1-like protein isoform X1 [Mus musculus]	2.52418e+07	1.71601e+06	1.34789e+07
Q497Z0	Fbxw16	F-box and WD-40 domain protein 16 [Mus musculus]	4.22059e+07	155665	2.11808e+07
Q3SYK4	Vrtn	Vertnin [Mus musculus]	359470	43579.3	201524
Q3TRM4	Pnpla6	PREDICTED: neuropathy target esterase isoform X1 [Mus musculus]	1.41437e+06	61169.4	737768
E9PVZ9	Eif4e1b	Eukaryotic translation initiation factor 4E type 1B isoform 4 [Mus musculus]	1.93301e+07	1.29745e+06	1.03138e+07
Q3TI05	Cct6a	T-complex protein 1 subunit zeta [Mus musculus]	3.535e+06	97161.6	1.81608e+06
Q9DB79	Rps11	40S ribosomal protein S11 [Mus musculus]	2.26378e+07	628602	1.16332e+07
Q9D2G2	Dlst	Dihydrolipoyllysine-residue succinyltransferase component of 2-oxoglutarate dehydrogenase complex, mitochondrial [Mus musculus]	8.2775e+07	4.42517e+07	6.35133e+07
P07901	Hsp90aa1	Heat shock protein HSP 90-alpha [Mus musculus]	1.49377e+08	2.00762e+07	8.47264e+07
Q80X90	Flnb	Filamin-B isoform a [Mus musculus]	4.49464e+08	1.59474e+07	2.32706e+08
L7N1X6	Fbxw15	F-box and WD-40 domain protein 15 [Mus musculus]	2.6513e+07	568432	1.35407e+07
G3X9K3	Arfgef1	Brefeldin A-inhibited guanine nucleotide-exchange protein 1 [Mus musculus]	1.90985e+06	83462.7	996658
A0A1S6GWH1	Psmc5	26S proteasome regulatory subunit 8 [Mus musculus]	8250222	3.04982e+06	5.65002e+06
P10126	Eef1a1	Elongation factor 1-alpha 1 [Mus musculus]	654489611	3.24284e+07	3.43459e+08
Q9JIF7	Copb1	Coatomer subunit beta [Mus musculus]	6.84708e+06	330616	3.58885e+06
Q8VBT9	Aspscr1	Tether containing UBX domain for GLUT4 isoform 1 [Mus musculus]	524157	363772	443965
Q4PLS0	Nlrp2	NACHT, LRR and PYD domains-containing protein 2 [Mus musculus]	1.19669e+08	5.7059e+06	6.26874e+07
Q3TIN2	Qars	Glutamine--tRNA ligase [Mus musculus]	6.17471e+07	8.74986e+06	3.52485e+07
P80313	Cct7	T-complex protein 1 subunit eta [Mus musculus]	5.02316e+06	514907	2.76903e+06
Q3UWN2	Aass	Alpha-aminoadipic semialdehyde synthase, mitochondrial [Mus musculus]	2.27925e+08	2.84859e+07	1.28206e+08
Q99JY0	Hadhb	PREDICTED: trifunctional enzyme subunit beta, mitochondrial isoform X1 [Mus musculus]	8.67459e+06	2.0293e+06	5.35194e+06
E9PXY8	Usp7	PREDICTED: ubiquitin carboxyl-terminal hydrolase 7 isoform X1 [Mus musculus]	614507	605452	609980
P27659	Rpl3	60S ribosomal protein L3 [Mus musculus]	2.54743e+07	2.33123e+06	1.39028e+07
Q8VD46	Asz1	Ankyrin repeat, SAM and basic leucine zipper domain-containing protein 1 [Mus musculus]	1.25117e+06	171447	711308
P63017	Hspa8	Heat shock cognate 71 kDa protein [Mus musculus]	1.70227e+09	4.38418e+08	1.07034e+09
Q5SWT3	Slc25a35	PREDICTED: solute carrier family 25 member 35 isoform X1 [Mus musculus]	7.85972e+06	2.0613e+06	4.96051e+06
Q9CPN8	Igf2bp3	Insulin-like growth factor 2 mRNA-binding protein 3 [Mus musculus]	1.34499e+07	2.65873e+06	8.0543e+06
Q6PDI5	Ecpas	Proteasome-associated protein ECM29 homolog isoform 1 [Mus musculus]	5.76197e+07	1.33778e+06	2.94788e+07
Q7TMM9	Tubb2a	Tubulin beta-2A chain [Mus musculus]	6.56811e+08	4.27649e+07	3.49788e+08
Q9QUM9	Psma6	Proteasome subunit alpha type-6 isoform 1 [Mus musculus]	1.88769e+06	34822.3	961254
E9Q3X0	Mvp	Major vault protein [Mus musculus]	1.24888e+08	1.03114e+07	6.75996e+07
Q3UWL9	Nlrp4g	NLR family, pyrin domain containing 4G isoform 1 [Mus musculus]	1.34064e+06	203426	772033
A0A1S6GWJ6	Cnot2	CCR4-NOT transcription complex subunit 2 isoform d [Mus musculus]	511321	652340	581831
Q499F1	Dazl	PREDICTED: deleted in azoospermia-like isoform X1 [Mus musculus]	685479	513167	599323
P48678	Lmna	Prelamin-A/C isoform A precursor [Mus musculus]	1	4.24877e+06	2.12438e+06
E0CZ72	Kif2a	PREDICTED: kinesin-like protein KIF2A isoform X1 [Mus musculus]	6.05659e+06	1.7408e+06	3.89869e+06
Q8BTI8	Srrm2	PREDICTED: serine/arginine repetitive matrix protein 2 isoform X1 [Mus musculus]	1.12216e+06	1.58935e+06	1.35576e+06
Q8BU47	Ftdc2	Uncharacterized protein LOC224247 [Mus musculus]	1.70525e+07	2.79361e+06	9.92305e+06
P02535	Krt10	PREDICTED: keratin, type I cytoskeletal 10 isoform X1 [Mus musculus]	7.70126e+08	5.55187e+08	6.62657e+08
Q9CWN7	Cnot11	CCR4-NOT transcription complex subunit 11 [Mus musculus]	4.24881e+06	1.16114e+06	2.70498e+06
L7N1W9	Nlrp4f	NACHT, LRR and PYD domains-containing protein 4F [Mus musculus]	1.15424e+09	1.60897e+08	6.57567e+08
Q3TSB2	Zbed3	Zinc finger BED domain-containing protein 3 [Mus musculus]	20042131	802512	1.04223e+07
A0A0A0MQA5	Tuba4a	Tubulin alpha-4A chain isoform 1 [Mus musculus]	4.77941e+07	977618	2.43859e+07
D3YWJ3	Rps2	40S ribosomal protein S2 [Mus musculus]	1.77693e+07	319931	9.04463e+06
Q91VW5	Golga4	PREDICTED: golgin subfamily A member 4 isoform X1 [Mus musculus]	732172	3.90425e+06	2.31821e+06
G3UXW9	Gps1	PREDICTED: COP9 signalosome complex subunit 1 isoform X1 [Mus musculus]	1	174835	87418
A0A068BFR3	Rab11b	Ras-related protein Rab-11B [Mus musculus]	8582606	274812	4.42871e+06
D3YU89	Cit	PREDICTED: citron Rho-interacting kinase isoform X1 [Mus musculus]	7.33209e+07	2.29979e+06	3.78103e+07
B2RUF0	Ybx2	PREDICTED: Y-box-binding protein 2 isoform X1 [Mus musculus]	8.34142e+06	1.70232e+07	1.26823e+07
A2AKG8	Focad	Focadhesin [Mus musculus]	3.68553e+06	209178	1.94735e+06
Q6B966	Nlrp14	NACHT, LRR and PYD domains-containing protein 14 [Mus musculus]	1.69312e+09	3.7724e+08	1.03518e+09
O54692	Zw10	Centromere/kinetochore protein zw10 homolog [Mus musculus]	640976	37002.8	338990
Q5YLW3	Rps3	40S ribosomal protein S3 [Mus musculus]	3.86912e+07	2.23757e+06	2.04644e+07
Q9CWE6	Ooep	Oocyte-expressed protein homolog [Mus musculus]	1.94266e+08	1.64156e+06	9.79538e+07
Q9CWF2	Tubb2b	Tubulin beta-2B chain [Mus musculus]	4.76221e+06	881310	2.82176e+06
P54869	Hmgcs2	Hydroxymethylglutaryl-CoA synthase, mitochondrial precursor [Mus musculus]	4.90709e+06	2.06308e+06	3.48508e+06
P08113	Hsp90b1	Endoplasmin precursor [Mus musculus]	2.51119e+07	4.40467e+06	1.47583e+07
P24270	Cat	Catalase [Mus musculus]	1.88704e+06	412946	1.14999e+06
A2A432	Cul4b	Cullin-4B [Mus musculus]	5301305	73530.7	2.68742e+06
Q6ZQ38	Cand1	Cullin-associated NEDD8-dissociated protein 1 [Mus musculus]	3.89385e+07	854134	1.98963e+07
Q9Z1R2	Bag6	PREDICTED: large proline-rich protein BAG6 isoform X14 [Mus musculus]	2.37244e+06	135786	1.25411e+06
Q8K3V4	Padi6	Protein-arginine deiminase type-6 [Mus musculus]	4.371e+08	5.39933e+07	2.45547e+08
Q3V2E0	Try5	Trypsin 5 precursor [Mus musculus]	2.61309e+07	396790	1.32639e+07
Q8VDD5	Myh9	Myosin-9 [Mus musculus]	1.3526e+09	1.03242e+08	7.27923e+08
Q3U7E6	Surf4	Surfeit locus protein 4 [Mus musculus]	1.28631e+07	896329	6.87974e+06
P61226	Rap2b	Ras-related protein Rap-2b precursor [Mus musculus]	3.00989e+07	50377.7	1.50747e+07
Q8BHC4	Dcakd	PREDICTED: dephospho-CoA kinase domain-containing protein isoform X1 [Mus musculus]	6.98638e+06	290659	3.63852e+06
Q7TPH6	Mycbp2	PREDICTED: E3 ubiquitin-protein ligase MYCBP2 isoform X1 [Mus musculus]	4.54508e+06	1.35137e+06	2.94823e+06
Q8VDF2	Uhrf1	E3 ubiquitin-protein ligase UHRF1 isoform A [Mus musculus]	2.41902e+08	1.71868e+08	2.06885e+08
Q8BGF6	Elmod2	ELMO domain-containing protein 2 [Mus musculus]	22136737	739191	1.1438e+07
Q3TFG3	Eif4a1	Eukaryotic initiation factor 4A-I isoform 1 [Mus musculus]	1.56274e+07	2.03277e+06	8.83007e+06
Q99JB2	Stoml2	Stomatin-like protein 2, mitochondrial [Mus musculus]	3.05092e+07	6.11584e+06	1.83125e+07
Q91YT7	Ythdf2	YTH domain-containing family protein 2 [Mus musculus]	660299	1.48449e+06	1.07239e+06
Q8R1Q8	Dync1li1	Cytoplasmic dynein 1 light intermediate chain 1 [Mus musculus]	2.76429e+06	2.4982e+06	2.63125e+06
P51863	Atp6v0d1	V-type proton ATPase subunit d 1 [Mus musculus]	1.30474e+06	101447	703094
Q7TSJ0	Dnmt1	PREDICTED: DNA (cytosine-5)-methyltransferase 1 isoform X1 [Mus musculus]	1.71207e+08	1.60981e+07	9.36527e+07
E9Q0B5	Fcgbp	IgGFc-binding protein precursor [Mus musculus]	1.12915e+09	4.96509e+08	8.12828e+08
G5E902	Slc25a3	PREDICTED: phosphate carrier protein, mitochondrial isoform X1 [Mus musculus]	1.09042e+07	2875354	6.88978e+06
Q3U4S9	Arcn1	Coatomer subunit delta [Mus musculus]	1.19455e+06	1.41867e+06	1.30661e+06
Q8CGC4	Lsm14b	PREDICTED: protein LSM14 homolog B isoform X1 [Mus musculus]	4.74776e+07	479547	2.39786e+07
Q8K2C9	Hacd3	Very-long-chain (3R)-3-hydroxyacyl-CoA dehydratase 3 [Mus musculus]	3.4314e+06	265052	1.84822e+06
A0A0R4J225	Bscl2	Seipin isoform 1 [Mus musculus]	4.19889e+07	2.31233e+06	2.21506e+07
O35280	Chek1	Serine/threonine-protein kinase Chk1 [Mus musculus]	1	529800	264901
B9EIU1	Eprs	PREDICTED: bifunctional glutamate/proline--tRNA ligase isoform X1 [Mus musculus]	1.08625e+08	2.77039e+07	6.81646e+07
Q9D8E6	Rpl4	60S ribosomal protein L4 [Mus musculus]	46415220	2.50589e+06	2.44606e+07
B9EIZ9	Nlrp9b	PREDICTED: NACHT, LRR and PYD domains-containing protein 9B isoform X1 [Mus musculus]	1.42534e+08	3.06358e+07	8.65846e+07
Q99MZ7	Pecr	Peroxisomal trans-2-enoyl-CoA reductase isoform 1 [Mus musculus]	4.52836e+07	6.94394e+06	2.61138e+07
Q80Y09	Pdcd6ip	Programmed cell death 6-interacting protein isoform 2 [Mus musculus]	5.3656e+07	6.25263e+06	2.99543e+07
P11983	Tcp1	T-complex protein 1 subunit alpha isoform 1 [Mus musculus]	7.83106e+06	2.03222e+06	4.93164e+06
P70166	Cpeb1	PREDICTED: cytoplasmic polyadenylation element-binding protein 1 isoform X1 [Mus musculus]	7.89045e+07	9.8671e+06	4.43858e+07
Q6ZQ77	Hip1r	Huntingtin-interacting protein 1-related protein [Mus musculus]	1.3955e+06	882767	1.13913e+06
P62827	Ran	PREDICTED: GTP-binding nuclear protein Ran isoform X1 [Mus musculus]	10641916	2.27586e+06	6.45889e+06
O35129	Phb2	Prohibitin-2 [Mus musculus]	5.41005e+07	5.39516e+06	2.97478e+07
E9QAX2	Myo18a	PREDICTED: unconventional myosin-XVIIIa isoform X1 [Mus musculus]	2.6574e+06	3.65493e+06	3.15617e+06
A2ARM1	Patl2	PREDICTED: protein PAT1 homolog 2 isoform X1 [Mus musculus]	2.04038e+07	7.64938e+06	1.40266e+07
Q9CR57	Rpl14	60S ribosomal protein L14 [Mus musculus]	3.39595e+07	3.12301e+06	1.85413e+07
P26450	Pik3r1	Phosphatidylinositol 3-kinase regulatory subunit alpha isoform 2 [Mus musculus]	553549	276181	414865
Q3UZG4	Aimp1	Aminoacyl tRNA synthase complex-interacting multifunctional protein 1 [Mus musculus]	1.34539e+07	169712	6.81179e+06
Q9R1M5	Nlrp5	NACHT, LRR and PYD domains-containing protein 5 isoform a [Mus musculus]	1.37066e+09	1.42779e+08	7.5672e+08
E9QPD7	Pcx	Pyruvate carboxylase, mitochondrial isoform 1 [Mus musculus]	1.29322e+08	4.17264e+07	8.55244e+07
Q8VC52	Rbpms2	RNA-binding protein with multiple splicing 2 [Mus musculus]	78911957	322078	3.9617e+07
Q3TSA9	Fbxw18	F-box and WD-40 domain protein 18 [Mus musculus]	1.90667e+08	6.51402e+06	9.85906e+07
A2ANY6	Mdn1	PREDICTED: midasin isoform X1 [Mus musculus]	1	566267	283134
Q05A80	Caprin2	PREDICTED: caprin-2 isoform X1 [Mus musculus]	1.35428e+07	1.06617e+06	7.30449e+06
B2RQC6	Cad	PREDICTED: CAD protein isoform X1 [Mus musculus]	488643	698237	593440
Q6NY05	Nlrp4b	NACHT, LRR and PYD domains-containing protein 4B [Mus musculus]	8.49188e+07	3.74623e+06	4.43325e+07
Q61699	Hsph1	PREDICTED: heat shock protein 105 kDa isoform X3 [Mus musculus]	9.38866e+06	5.39257e+06	7.39061e+06
Q5XJY4	Parl	Presenilins-associated rhomboid-like protein, mitochondrial precursor [Mus musculus]	9.54319e+06	2.35645e+06	5.94982e+06
Q80SU3	Zar1	Zygote arrest protein 1 [Mus musculus]	1.40018e+08	1.44739e+08	1.42379e+08
P54823	Ddx6	PREDICTED: probable ATP-dependent RNA helicase DDX6 isoform X1 [Mus musculus]	2.20207e+07	3.23193e+06	1.26263e+07
F8WHL2	Copa	Coatomer subunit alpha [Mus musculus]	8.46027e+07	3.94934e+06	4.4276e+07
P62242	Rps8	40S ribosomal protein S8 [Mus musculus]	21003102	1.63171e+06	1.13174e+07
Q8R3P2	Dtx2	PREDICTED: probable E3 ubiquitin-protein ligase DTX2 isoform X1 [Mus musculus]	1	1.97175e+06	985875
P10852	Slc3a2	4F2 cell-surface antigen heavy chain isoform a [Mus musculus]	504268	87952.9	296110
Q61171	Prdx2	Peroxiredoxin-2 [Mus musculus]	2.78612e+07	1.9719e+06	1.49165e+07
Q3UGC8	Pcca	Propionyl-CoA carboxylase alpha chain, mitochondrial precursor [Mus musculus]	7.30646e+07	5.52949e+06	3.9297e+07
Q8BKZ9	Pdhx	Pyruvate dehydrogenase protein X component, mitochondrial [Mus musculus]	2.34006e+07	1.40715e+07	1.8736e+07
Q5M9J8	Rpl28	PREDICTED: 60S ribosomal protein L28 isoform X1 [Mus musculus]	1.12517e+06	1.02185e+06	1.07351e+06
Q3UV17	Krt76	Keratin, type II cytoskeletal 2 oral [Mus musculus]	452144	9.73055e+08	4.86754e+08
Q6ZPF4	Fmnl3	Formin-like protein 3 isoform 1 [Mus musculus]	1.50392e+07	3.282e+06	9.16059e+06
Q80TL7	Mon2	PREDICTED: protein MON2 homolog isoform X1 [Mus musculus]	1.62133e+06	101999	861666
Q3TJH1	Gnai3	Guanine nucleotide-binding protein G(k) subunit alpha [Mus musculus]	8502080	537138	4.51961e+06
Q8BVQ9	Psmc2	26S proteasome regulatory subunit 7 [Mus musculus]	1.4557e+06	2.19218e+06	1.82394e+06
Q61990	Pcbp2	PREDICTED: poly(rC)-binding protein 2 isoform X1 [Mus musculus]	11205853	1.24658e+06	6.22621e+06
P11214	Plat	Tissue-type plasminogen activator preproprotein [Mus musculus]	1.22818e+06	1.22524e+06	1.22671e+06
Q8C2W8	Fbxw19	F-box and WD-40 domain protein 19 [Mus musculus]	1.45445e+08	9.7101e+06	7.75774e+07
Q7TQD7	Myo1b	PREDICTED: unconventional myosin-Ib isoform X1 [Mus musculus]	331281611	2.85715e+07	1.79927e+08
F8VQC7	Ktn1	PREDICTED: kinectin isoform X1 [Mus musculus]	2.71867e+07	1.44801e+07	2.08334e+07
Q9Z1R9	Prss1	Protease, serine, 1 precursor [Mus musculus]	1179581368	4.04018e+07	6.09992e+08
B2RRE0	Akap12	A-kinase anchor protein 12 [Mus musculus]	2.00562e+07	4.74176e+06	1.2399e+07
Q9D071	Mms19	MMS19 nucleotide excision repair protein homolog [Mus musculus]	713438	362126	537782
Q62005	Zp1	Zona pellucida sperm-binding protein 1 precursor [Mus musculus]	5.97124e+09	2.08277e+08	3.08976e+09
A3KGU9	Sptan1	PREDICTED: spectrin alpha chain, non-erythrocytic 1 isoform X1 [Mus musculus]	1	213363	106682
A0A1S6GWJ8	Hnrnpm	Heterogeneous nuclear ribonucleoprotein M isoform a [Mus musculus]	1818759	311723	1.06524e+06
P70398	Usp9x	PREDICTED: probable ubiquitin carboxyl-terminal hydrolase FAF-X isoform X1 [Mus musculus]	7.46724e+07	1.17139e+07	4.31931e+07
A2A5N3	Pabpc1l	Polyadenylate-binding protein 1-like [Mus musculus]	2.10526e+08	2.96941e+07	1.2011e+08
A0ZVB6	Btaf1	TATA-binding protein-associated factor 172 [Mus musculus]	1239039	89963.6	664501
Q8BFR5	Tufm	Elongation factor Tu, mitochondrial isoform 1 [Mus musculus]	5.00849e+06	1.65124e+06	3.32987e+06
Q8R1B4	Eif3c	Eukaryotic translation initiation factor 3 subunit C [Mus musculus]	695047	341543	518295
P14115	Rpl27a	60S ribosomal protein L27a [Mus musculus]	1.39017e+07	348262	7.12497e+06
Q9Z0X1	Aifm1	Apoptosis-inducing factor 1, mitochondrial isoform 1 precursor [Mus musculus]	1	928770	464386
P31324	Prkar2b	PREDICTED: cAMP-dependent protein kinase type II-beta regulatory subunit isoform X1 [Mus musculus]	1.25461e+06	532661	893634
F8VQB6	Myo10	Unconventional myosin-X isoform 1 [Mus musculus]	7.02934e+07	5.84528e+06	3.80693e+07
P14148	Rpl7	60S ribosomal protein L7 [Mus musculus]	2.18131e+07	2.39485e+06	1.2104e+07
P62918	Rpl8	60S ribosomal protein L8 [Mus musculus]	1.58731e+07	3.7101e+06	9.79158e+06
B2RRX1	Actb	Actin, cytoplasmic 1 [Mus musculus]	1144909146	2.14885e+08	6.79897e+08
Q8BIJ7	Rufy1	RUN and FYVE domain-containing protein 1 [Mus musculus]	3.32591e+07	2.08167e+07	2.70379e+07
Q9JLN9	Mtor	Serine/threonine-protein kinase mTOR [Mus musculus]	1.34315e+06	675491	1.00932e+06
Q9WTI7	Myo1c	PREDICTED: unconventional myosin-Ic isoform X1 [Mus musculus]	9.48354e+06	1.39087e+06	5.4372e+06
P20239	Zp2	Zona pellucida sperm-binding protein 2 preproprotein [Mus musculus]	2.40661e+10	6.55128e+09	1.53087e+10
Q8BFZ9	Erlin2	PREDICTED: erlin-2 isoform X1 [Mus musculus]	1.55368e+07	5.599e+06	1.05679e+07
P47963	Rpl13	60S ribosomal protein L13 [Mus musculus]	6.3371e+06	905943	3.62152e+06
A0A338P6Q4	Abcf3	ATP-binding cassette sub-family F member 3 [Mus musculus]	2.5515e+06	321172	1.43633e+06
G5E896	Edc4	PREDICTED: enhancer of mRNA-decapping protein 4 isoform X1 [Mus musculus]	3.2243e+07	7.76189e+06	2.00024e+07
Q3UPA3	Gdi2	Rab GDP dissociation inhibitor beta [Mus musculus]	2.34169e+06	65635.8	1.20366e+06
Q8CJ27	Aspm	Abnormal spindle-like microcephaly-associated protein homolog [Mus musculus]	7.91312e+06	1.06008e+06	4.4866e+06
Q6ZQK2	Iqgap1	PREDICTED: ras GTPase-activating-like protein IQGAP1 isoform X1 [Mus musculus]	4.55924e+07	735350	2.31639e+07
Q3TQX5	Ddx3x	ATP-dependent RNA helicase DDX3X [Mus musculus]	2.25242e+07	3.12314e+06	1.28237e+07
Q9WVB3	Tle6	PREDICTED: transducin-like enhancer protein 6 isoform X1 [Mus musculus]	4.49349e+08	1.20788e+08	2.85069e+08
Q549A5	Clu	PREDICTED: clusterin isoform X1 [Mus musculus]	9.30885e+07	6.83421e+06	4.99613e+07
F8WIV5	Dnm2	PREDICTED: dynamin-2 isoform X1 [Mus musculus]	513306	305596	409451
Q64GA5	Pla2g4c	PREDICTED: cytosolic phospholipase A2 gamma isoform X1 [Mus musculus]	3.00492e+07	6.62913e+06	1.83392e+07
Q3UK24	Wdr37	WD repeat-containing protein 37 isoform a [Mus musculus]	3.69216e+06	1.87209e+06	2.78212e+06
Q3V132	Slc25a31	ADP/ATP translocase 4 [Mus musculus]	35498453	1.48425e+06	1.84914e+07
O70569	Rps14	40S ribosomal protein S14 [Mus musculus]	6.14853e+06	1.3013e+06	3.72491e+06
Q6ZQ08	Cnot1	PREDICTED: CCR4-NOT transcription complex subunit 1 isoform X1 [Mus musculus]	2.31155e+07	3.23944e+06	1.31774e+07
Q9JHU4	Dync1h1	Cytoplasmic dynein 1 heavy chain 1 [Mus musculus]	3.59288e+08	5.31673e+07	2.06228e+08
P16125	Ldhb	L-lactate dehydrogenase B chain isoform Ldhbx [Mus musculus]	71419037	2.2e+07	4.67095e+07
Q9D824	Fip1l1	PREDICTED: pre-mRNA 3'-end-processing factor FIP1 isoform X1 [Mus musculus]	480380	313090	396735
Q8BMF4	Dlat	Dihydrolipoyllysine-residue acetyltransferase component of pyruvate dehydrogenase complex, mitochondrial [Mus musculus]	2.76736e+08	6.17991e+07	1.69268e+08
P68372	Tubb4b	Tubulin beta-4B chain [Mus musculus]	1.56779e+08	1.09851e+07	8.38819e+07
Q6HA09	Astl	Astacin-like metalloendopeptidase isoform a precursor [Mus musculus]	3.69717e+08	1.88987e+07	1.94308e+08
Q8C3Y4	Kntc1	Kinetochore-associated protein 1 [Mus musculus]	3.56403e+06	1.05697e+06	2.3105e+06
Q3TI61	Psmd2	26S proteasome non-ATPase regulatory subunit 2 [Mus musculus]	1	2.21467e+06	1.10734e+06
Q8CIJ3	Eif3b	Eukaryotic translation initiation factor 3 subunit B [Mus musculus]	7.31638e+06	264893	3.79064e+06
G3X9Y9	Myo5b	PREDICTED: unconventional myosin-Vb isoform X1 [Mus musculus]	1.40933e+08	2.81654e+07	8.45492e+07
Q3V086	Ddx4	PREDICTED: probable ATP-dependent RNA helicase DDX4 isoform X1 [Mus musculus]	1.44763e+06	157399	802516
Q9JKY0	Cnot9	CCR4-NOT transcription complex subunit 9 [Mus musculus]	3.40338e+06	670127	2.03675e+06
M0QWK1	Ndfip2	NEDD4 family-interacting protein 2 [Mus musculus]	1.0279e+06	390527	709215
Q9EST3	Eif4enif1	PREDICTED: eukaryotic translation initiation factor 4E transporter isoform X1 [Mus musculus]	2.02375e+07	1.04655e+07	1.53515e+07
P46460	Nsf	Vesicle-fusing ATPase [Mus musculus]	6.23605e+07	2.02415e+07	4.1301e+07
P22727	Wnt6	PREDICTED: protein Wnt-6 isoform X1 [Mus musculus]	5658982	723707	3.19134e+06
Q9QZD9	Eif3i	Eukaryotic translation initiation factor 3 subunit I [Mus musculus]	706949	136485	421717
E9PWN0	Lpin2	Phosphatidate phosphatase LPIN2 isoform 1 [Mus musculus]	736803	60461.4	398632
Q9CRB9	Chchd3	MICOS complex subunit Mic19 [Mus musculus]	2.35242e+06	801533	1.57698e+06
Q7TMQ1	Gja1	Gap junction alpha-1 protein [Mus musculus]	3.56867e+07	7.81395e+06	2.17503e+07
P55096	Abcd3	ATP-binding cassette sub-family D member 3 isoform 1 [Mus musculus]	4.37727e+06	477139	2.4272e+06
F8WGU3	Esrp1	Epithelial splicing regulatory protein 1 isoform 1 [Mus musculus]	4.66397e+06	3.25034e+06	3.95716e+06
G3X922	Dnajc13	PREDICTED: dnaJ homolog subfamily C member 13 isoform X1 [Mus musculus]	4.11671e+07	4.85056e+06	2.30088e+07
Q3UYK8	Rab3gap1	PREDICTED: rab3 GTPase-activating protein catalytic subunit isoform X1 [Mus musculus]	3.1947e+06	862157	2.02843e+06
B2RSU7	Gcc2	GRIP and coiled-coil domain-containing protein 2 [Mus musculus]	792604	3.37155e+06	2.08208e+06
Q99LH8	Tacc3	PREDICTED: transforming acidic coiled-coil-containing protein 3 isoform X3 [Mus musculus]	1.74627e+06	241714	993990
A0A1B0GS91	Svil	PREDICTED: supervillin isoform X1 [Mus musculus]	688334	123343	405839
A0A2R8VHF9	Myh11	PREDICTED: myosin-11 isoform X1 [Mus musculus]	1.92183e+08	269238	9.62262e+07
Q3UIA5	Cul1	PREDICTED: cullin-1 isoform X1 [Mus musculus]	6.20645e+06	1.40774e+06	3.80709e+06
E9PVU0	Myo6	PREDICTED: unconventional myosin-VI isoform X3 [Mus musculus]	2.56439e+07	2.74235e+06	1.41931e+07
B2RY84	Kif14	PREDICTED: kinesin-like protein KIF14 isoform X1 [Mus musculus]	8.90015e+06	615277	4.75771e+06
P23116	Eif3a	Eukaryotic translation initiation factor 3 subunit A [Mus musculus]	7.26683e+06	1	3.63342e+06
Q8BL66	Eea1	PREDICTED: early endosome antigen 1 isoform X2 [Mus musculus]	1.05562e+08	2.57506e+07	6.56561e+07
P28235	Gja4	Gap junction alpha-4 protein [Mus musculus]	1.13883e+06	77643	608237
E9Q411	Nbas	PREDICTED: neuroblastoma-amplified sequence isoform X1 [Mus musculus]	3.04859e+06	843595	1.94609e+06
P60335	Pcbp1	Poly(rC)-binding protein 1 [Mus musculus]	8.84113e+06	4.7339e+06	6.78751e+06
P10761	Zp3	Zona pellucida sperm-binding protein 3 precursor [Mus musculus]	8.79601e+09	1.26983e+10	1.07472e+10
Q61655	Ddx19a	ATP-dependent RNA helicase DDX19A [Mus musculus]	8.85468e+06	4.6971e+06	6.77589e+06
A0A1S6GWH6	Birc6	PREDICTED: baculoviral IAP repeat-containing protein 6 isoform X1 [Mus musculus]	1.40361e+06	1.18522e+06	1.29441e+06
Q9CX34	Sugt1	Protein SGT1 homolog [Mus musculus]	5.34523e+06	974933	3.16008e+06
Q6IME9	Krt72	Keratin, type II cytoskeletal 72 [Mus musculus]	1	1.17972e+07	5.8986e+06
P80315	Cct4	T-complex protein 1 subunit delta [Mus musculus]	5.60079e+06	476396	3.03859e+06
Q3UKM0	Acaa1b	3-ketoacyl-CoA thiolase B, peroxisomal precursor [Mus musculus]	1.68089e+06	105289	893092
Q5XG67	Fbxw22	F-box and WD-40 domain protein 22 [Mus musculus]	1328141	651240	989691
E9PXM9	Fbxw24	F-box and WD-40 domain protein 24 [Mus musculus]	4.85734e+07	1.06843e+07	2.96289e+07
Q91V41	Rab14	Ras-related protein Rab-14 [Mus musculus]	6.95145e+06	641105	3.79628e+06
Q3U7D2	Rpl15	PREDICTED: 60S ribosomal protein L15 isoform X1 [Mus musculus]	5.50168e+06	5.0731e+06	5.28739e+06
Q8C5N9	Hsd17b7	PREDICTED: 3-keto-steroid reductase isoform X1 [Mus musculus]	2850368	198628	1.5245e+06
J3QMG3	Vdac3	Voltage-dependent anion-selective channel protein 3 isoform 1 [Mus musculus]	3.35837e+07	1.68431e+06	1.7634e+07
Q9Z1Z0	Uso1	PREDICTED: general vesicular transport factor p115 isoform X1 [Mus musculus]	1.17909e+06	1.13887e+06	1.15898e+06
A0A0A0MQF6	Gapdh	Glyceraldehyde-3-phosphate dehydrogenase isoform 1 [Mus musculus]	1.10666e+08	1.67478e+07	6.37068e+07
Q99MV1	Tdrd1	PREDICTED: tudor domain-containing protein 1 isoform X1 [Mus musculus]	1.91049e+06	898292	1.40439e+06
Q544R5	Tardbp	TAR DNA-binding protein 43 isoform 1 [Mus musculus]	917114	255940	586527
E9PVY8	Macf1	Microtubule-actin cross-linking factor 1 isoform 1 [Mus musculus]	9.4205e+06	8.13927e+06	8.77988e+06
A0A0N4SVL0	Eif4g3	PREDICTED: eukaryotic translation initiation factor 4 gamma 3 isoform X1 [Mus musculus]	201562	717682	459622
Q8BTM8	Flna	PREDICTED: filamin-A isoform X1 [Mus musculus]	2.01437e+07	9.64419e+06	1.4894e+07
Q9EPU0	Upf1	Regulator of nonsense transcripts 1 isoform a [Mus musculus]	367257	959975	663616
Q91VN4	Chchd6	MICOS complex subunit Mic25 isoform 1 [Mus musculus]	6.24967e+06	4.04906e+06	5.14936e+06
A2AFQ0	Huwe1	PREDICTED: E3 ubiquitin-protein ligase HUWE1 isoform X1 [Mus musculus]	8.4747e+06	8.34153e+06	8.40812e+06
Q3UW40	Rpl24	60S ribosomal protein L24 [Mus musculus]	10557953	227014	5.39248e+06
A2AN08	Ubr4	E3 ubiquitin-protein ligase UBR4 [Mus musculus]	8.77591e+07	1.5603e+07	5.1681e+07
Q8BJ71	Nup93	Nuclear pore complex protein Nup93 isoform 1 [Mus musculus]	1	110156	55078.7
Q9QZE5	Copg1	Coatomer subunit gamma-1 isoform 1 [Mus musculus]	520357	473732	497045
Q3UZR5	Atp2c1	Calcium-transporting ATPase type 2C member 1 isoform 1 [Mus musculus]	2.40019e+06	1.28765e+06	1.84392e+06
Q3UZ58	Fdxr	NADPH:adrenodoxin oxidoreductase, mitochondrial precursor [Mus musculus]	1.10429e+06	562318	833306
Q9QXS1	Plec	Plectin isoform 12alpha [Mus musculus]	1.65086e+07	7.85525e+06	1.21819e+07
Q3SXW7	Npm2	PREDICTED: nucleoplasmin-2 isoform X1 [Mus musculus]	1.13746e+07	238593	5.80658e+06
P35700	Prdx1	Peroxiredoxin-1 [Mus musculus]	1.95725e+08	6.18478e+06	1.00955e+08
Q8C266	Rab5c	Ras-related protein Rab-5C isoform 2 [Mus musculus]	5.2665e+06	321013	2.79376e+06
D3Z4J3	Myo5a	PREDICTED: unconventional myosin-Va isoform X1 [Mus musculus]	1.49915e+07	5.02367e+06	1.00076e+07
Q8CG47	Smc4	PREDICTED: structural maintenance of chromosomes protein 4 isoform X1 [Mus musculus]	779254	1.4188e+06	1.09903e+06
D3Z7B5	Cip2a	Protein CIP2A [Mus musculus]	1.69503e+06	1.14437e+06	1.4197e+06
P27612	Plaa	Phospholipase A-2-activating protein [Mus musculus]	5.39997e+06	1.40925e+06	3.40461e+06
Q3TLH4	Prrc2c	PREDICTED: protein PRRC2C isoform X1 [Mus musculus]	1	567932	283966
P07759	Serpina3k	Serine protease inhibitor A3K precursor [Mus musculus]	942283	1.9618e+06	1.45204e+06
Q9EPL9	Acox3	PREDICTED: peroxisomal acyl-coenzyme A oxidase 3 isoform X1 [Mus musculus]	1.41172e+06	1.00835e+06	1.21003e+06
P52480	Pkm	PREDICTED: pyruvate kinase PKM isoform X2 [Mus musculus]	1.23045e+07	4.74768e+06	8.5261e+06
A0A0G2JGL0	Ube2d3	Ubiquitin-conjugating enzyme E2 D3 isoform 1 [Mus musculus]	15155503	185315	7.67041e+06
O08992	Sdcbp	PREDICTED: syntenin-1 isoform X1 [Mus musculus]	400771	88701	244736
Q3UH59	Myh10	PREDICTED: myosin-10 isoform X1 [Mus musculus]	1.94183e+07	3.39227e+06	1.14053e+07
E9PYK3	Parp4	Poly [ADP-ribose] polymerase 4 [Mus musculus]	1.493e+06	582441	1.03772e+06
E9Q8T1	Tacc2	PREDICTED: transforming acidic coiled-coil-containing protein 2 isoform X16 [Mus musculus]	4.52673e+07	1.88978e+07	3.20825e+07
A0A1D5RLF0	Fbxw27	F-box and WD-40 domain protein 27 isoform 1 [Mus musculus]	1.39974e+06	376649	888193
Q60930	Vdac2	Voltage-dependent anion-selective channel protein 2 [Mus musculus]	3.86539e+06	2.89594e+06	3.38066e+06
Q6ZPT2	Lars	Leucine--tRNA ligase, cytoplasmic [Mus musculus]	5.4533e+06	665297	3.0593e+06
Q3TF87	Dars	Aspartate--tRNA ligase, cytoplasmic isoform 1 [Mus musculus]	2.33574e+06	2.14767e+06	2.24171e+06
Q3UMM1	Tubb6	Tubulin beta-6 chain [Mus musculus]	1.92436e+07	1.67555e+06	1.04596e+07
A0A0A0MQA3	Serpina1a	Alpha-1-antitrypsin 1-1 isoform 2 [Mus musculus]	1	1.69516e+06	847580
Q9CRY7	Gdpd1	Glycerophosphodiester phosphodiesterase domain-containing protein 1 [Mus musculus]	5.11404e+06	837234	2.97564e+06
B9EHJ2	Fbxw14	F-box and WD-40 domain protein 14 isoform 1 [Mus musculus]	1	1.83624e+06	918118
A0A494B945	Rab1b	Ras-related protein Rab-1B [Mus musculus]	1.66741e+06	124269	895840
A0A0R4J1L9	Mtus1	PREDICTED: microtubule-associated tumor suppressor 1 homolog isoform X1 [Mus musculus]	1	246140	123071
A0A1D5RM85	Rpl18a	60S ribosomal protein L18a [Mus musculus]	9.00887e+06	589666	4.79927e+06
Q7TPZ8	Cpa1	Carboxypeptidase A1 preproprotein [Mus musculus]	948169	335255	641712
Q3TXF9	Atp1a1	Sodium/potassium-transporting ATPase subunit alpha-1 precursor [Mus musculus]	1	1.73319e+06	866594
Q8BHF7	Pgs1	CDP-diacylglycerol--glycerol-3-phosphate 3-phosphatidyltransferase, mitochondrial [Mus musculus]	4.94031e+06	600329	2.77032e+06
Q3TCH2	Uchl1	Ubiquitin carboxyl-terminal hydrolase isozyme L1 [Mus musculus]	5.3956e+06	933838	3.16472e+06
Q923T9	Camk2g	PREDICTED: calcium/calmodulin-dependent protein kinase type II subunit gamma isoform X1 [Mus musculus]	1.10764e+07	1	5.53819e+06
E9QKE4	Rab3gap2	Rab3 GTPase-activating protein non-catalytic subunit [Mus musculus]	4.95786e+06	3.02112e+06	3.98949e+06
Q9CZI5	Rps23	40S ribosomal protein S23 [Mus musculus]	6.87443e+06	242421	3.55843e+06
Q61584	Fxr1	Fragile X mental retardation syndrome-related protein 1 isoform 1 [Mus musculus]	1218326	2.48018e+06	1.84925e+06
Q5SYD0	Myo1d	Unconventional myosin-Id [Mus musculus]	229541	1	114771
Q4VAI2	Acp1	Low molecular weight phosphotyrosine protein phosphatase isoform 1 [Mus musculus]	3624295	213590	1.91894e+06
Q7TMB8	Cyfip1	Cytoplasmic FMR1-interacting protein 1 isoform a [Mus musculus]	1.4451e+06	408278	926690
A0A2C9F2D2	Anxa7	PREDICTED: annexin A7 isoform X1 [Mus musculus]	14791439	4.83495e+06	9.81319e+06
P11881	Itpr1	PREDICTED: inositol 1,4,5-trisphosphate receptor type 1 isoform X1 [Mus musculus]	4.36721e+06	1.88758e+06	3.1274e+06
Q9D1R9	Rpl34	60S ribosomal protein L34 [Mus musculus]	4984501	97928.5	2.54121e+06
E9QM73	Wnk2	PREDICTED: serine/threonine-protein kinase WNK2 isoform X1 [Mus musculus]	4.59339e+06	2.95698e+06	3.77518e+06
Q61152	Ptpn18	Tyrosine-protein phosphatase non-receptor type 18 [Mus musculus]	1	1.23187e+06	615937
Q8VEL2	Mtmr14	Myotubularin-related protein 14 [Mus musculus]	2.32947e+07	95737.7	1.16952e+07
Q3UNV7	Mlf2	Myeloid leukemia factor 2 [Mus musculus]	862470	625550	744010
Q3UKH3	Acaa2	3-ketoacyl-CoA thiolase, mitochondrial [Mus musculus]	1	240356	120178
Q3UDY1	Akr1b3	Aldose reductase [Mus musculus]	1.73015e+06	236150	983151
Q9EP71	Rai14	PREDICTED: ankycorbin isoform X1 [Mus musculus]	1.1142e+06	99923.6	607064
Q9QUJ7	Acsl4	Long-chain-fatty-acid--CoA ligase 4 isoform 1 [Mus musculus]	1	1.00572e+06	502861
Q6P1G2	Kdm2b	PREDICTED: lysine-specific demethylase 2B isoform X1 [Mus musculus]	1.07841e+06	286175	682293
A0A1B0GSU0	Aldh16a1	Aldehyde dehydrogenase family 16 member A1 [Mus musculus]	1.11474e+06	3.67169e+06	2.39322e+06
E9Q7G0	Numa1	PREDICTED: nuclear mitotic apparatus protein 1 isoform X1 [Mus musculus]	641906	1.97279e+06	1.30735e+06
Q52L97	Kpna2	Importin subunit alpha-1 [Mus musculus]	458962	262092	360527
Q99J99	Mpst	PREDICTED: 3-mercaptopyruvate sulfurtransferase isoform X1 [Mus musculus]	1	744178	372089
Q32P16	Wdr13	PREDICTED: WD repeat-containing protein 13 isoform X1 [Mus musculus]	1	66224.5	33112.8
Q3TNL1	G6pdx	Glucose-6-phosphate 1-dehydrogenase X [Mus musculus]	1.3999e+07	1.69341e+06	7.84623e+06
Q6P5D8	Smchd1	Structural maintenance of chromosomes flexible hinge domain-containing protein 1 [Mus musculus]	470473	628139	549306
Q07105	Gdf9	Growth/differentiation factor 9 precursor [Mus musculus]	9.57927e+06	402397	4.99083e+06
Q3THN2	Dera	Deoxyribose-phosphate aldolase [Mus musculus]	4.5977e+06	186580	2.39214e+06
F6ZDS4	Tpr	Nucleoprotein TPR [Mus musculus]	1	3.03239e+06	1.5162e+06
A0A5F8MPT6	Cgn	PREDICTED: cingulin isoform X1 [Mus musculus]	3.41168e+06	4.80504e+06	4.10836e+06
B2RXR2	Pik3r4	Phosphoinositide 3-kinase regulatory subunit 4 [Mus musculus]	3.95108e+06	271492	2.11128e+06
Q6NZJ6	Eif4g1	PREDICTED: eukaryotic translation initiation factor 4 gamma 1 isoform X1 [Mus musculus]	1.48163e+06	1.011e+06	1.24631e+06
B2RR82	Itsn2	PREDICTED: intersectin-2 isoform X1 [Mus musculus]	2.93217e+06	595065	1.76362e+06
Q8CGU1	Calcoco1	Calcium-binding and coiled-coil domain-containing protein 1 [Mus musculus]	1	524207	262104
Q60692	Psmb6	Proteasome subunit beta type-6 precursor [Mus musculus]	1	295790	147895
P99024	Tubb5	Tubulin beta-5 chain [Mus musculus]	2.19196e+07	4.11694e+06	1.30183e+07
P29788	Vtn	Vitronectin precursor [Mus musculus]	1.66847e+06	736838	1.20265e+06
O08788	Dctn1	Dynactin subunit 1 isoform 1 [Mus musculus]	901596	545077	723337
H7BX01	Opa1	PREDICTED: dynamin-like 120 kDa protein, mitochondrial isoform X1 [Mus musculus]	1.40184e+06	1.34658e+06	1.37421e+06
Q4GX45	Paox	Peroxisomal N(1)-acetyl-spermine/spermidine oxidase isoform 1 [Mus musculus]	1.09397e+06	1.08786e+06	1.09091e+06
Q9JKX6	Nudt5	PREDICTED: ADP-sugar pyrophosphatase isoform X1 [Mus musculus]	4.07714e+06	1.5684e+06	2.82277e+06
E9QAT4	Sec16a	PREDICTED: protein transport protein Sec16A isoform X1 [Mus musculus]	1	1.25914e+06	629570
A0A0R4J0B4	Cmas	N-acylneuraminate cytidylyltransferase [Mus musculus]	1	315592	157796
E9Q5G3	Kif23	PREDICTED: kinesin-like protein KIF23 isoform X1 [Mus musculus]	1.44456e+06	1.92255e+06	1.68356e+06
Q3U9G9	Lbr	Lamin-B receptor [Mus musculus]	922507	456964	689735
A0A0J9YV76	Oas1e	2'-5' oligoadenylate synthetase 1E isoform 1 [Mus musculus]	16913201	759521	8.83636e+06
Q8BH15	Cnot10	CCR4-NOT transcription complex subunit 10 [Mus musculus]	1.73052e+06	243398	986959
A2BDX3	Mocs3	Adenylyltransferase and sulfurtransferase MOCS3 [Mus musculus]	1	425934	212968
P48962	Slc25a4	ADP/ATP translocase 1 [Mus musculus]	6.43901e+06	146601	3.29281e+06
E9QKK1	Cenpe	Centromere-associated protein E [Mus musculus]	1.37817e+06	2.00039e+06	1.68928e+06
O35598	Adam10	PREDICTED: disintegrin and metalloproteinase domain-containing protein 10 isoform X1 [Mus musculus]	1	185383	92692.1
Q6IFX2	Krt42	Keratin, type I cytoskeletal 42 [Mus musculus]	2.20266e+08	2.37735e+07	1.2202e+08
Q497Z4	Rhpn2	Rhophilin-2 [Mus musculus]	3.54525e+06	593173	2.06921e+06
O54734	Ddost	Dolichyl-diphosphooligosaccharide--protein glycosyltransferase 48 kDa subunit precursor [Mus musculus]	858937	68254.3	463596
A2AGT5	Ckap5	PREDICTED: cytoskeleton-associated protein 5 isoform X1 [Mus musculus]	2.26471e+06	3.06116e+06	2.66294e+06
Q9CWU5	Khdc3	KH domain-containing protein 3 isoform 2 [Mus musculus]	1.57527e+06	1.01305e+08	5.14399e+07
Q3UHK6	Tenm4	PREDICTED: teneurin-4 isoform X5 [Mus musculus]	1196275	1.2387e+06	1.21749e+06
Q3ULS2	Smc2	Structural maintenance of chromosomes protein 2 [Mus musculus]	713658	757535	735596
B2RWW2	Golgb1	PREDICTED: golgin subfamily B member 1 isoform X1 [Mus musculus]	1	1.45991e+06	729957
Q08189	Tgm3	PREDICTED: protein-glutamine gamma-glutamyltransferase E isoform X1 [Mus musculus]	1	189870	94935.6
Q9D8N0	Eef1g	Elongation factor 1-gamma [Mus musculus]	1.14818e+06	603122	875651
Q3UJD6	Usp19	PREDICTED: ubiquitin carboxyl-terminal hydrolase 19 isoform X1 [Mus musculus]	1	162744	81372.6
G3UZA7	Sumo3	Small ubiquitin-related modifier 3 isoform 4 [Mus musculus]	1	941104	470552
G3X9T7	Lgals9	Galectin-9 isoform 1 [Mus musculus]	1.45308e+06	804781	1.12893e+06
E9Q3P4	Cenpf	Centromere protein F [Mus musculus]	7.80031e+06	1.54036e+07	1.1602e+07
Q6ZQG1	Nup205	PREDICTED: nuclear pore complex protein Nup205 isoform X1 [Mus musculus]	1	364324	182163
C3VD30	Zar1l	PREDICTED: ZAR1-like protein isoform X1 [Mus musculus]	1	644443	322222
P51660	Hsd17b4	Peroxisomal multifunctional enzyme type 2 [Mus musculus]	1	1.11955e+06	559775
Q80VC9	Camsap3	Calmodulin-regulated spectrin-associated protein 3 isoform 1 [Mus musculus]	1	862440	431221
Q4FJL0	Rab10	Ras-related protein Rab-10 [Mus musculus]	4.06276e+06	201394	2.13208e+06
E9Q8Z8	Ctnnd1	PREDICTED: catenin delta-1 isoform X1 [Mus musculus]	787643	1	393822
Q3TFF0	Dnaja2	DnaJ homolog subfamily A member 2 [Mus musculus]	1	450750	225376
P39447	Tjp1	PREDICTED: tight junction protein ZO-1 isoform X1 [Mus musculus]	296478	1.04953e+06	673002
B2RSW8	Pcm1	PREDICTED: pericentriolar material 1 protein isoform X1 [Mus musculus]	1	142170	71085.6
P35980	Rpl18	60S ribosomal protein L18 [Mus musculus]	1.02194e+06	737951	879948
Q3V1M8	Hdlbp	PREDICTED: vigilin isoform X1 [Mus musculus]	1	585409	292705
Q9JKR6	Hyou1	PREDICTED: hypoxia up-regulated protein 1 isoform X1 [Mus musculus]	1.17925e+06	292675	735960
Q8BJ34	Marf1	Meiosis regulator and mRNA stability factor 1 [Mus musculus]	1	350251	175126
P83741	Wnk1	Serine/threonine-protein kinase WNK1 isoform 5 [Mus musculus]	1	2.27173e+06	1.13586e+06
Q9CQD1	Rab5a	Ras-related protein Rab-5A [Mus musculus]	1	128223	64111.9
Q3TJ43	Vps35	Vacuolar protein sorting-associated protein 35 [Mus musculus]	1	141352	70676.4
P84084	Arf5	ADP-ribosylation factor 5 [Mus musculus]	690137	1.55428e+06	1.12221e+06
Q3U900	Rpn1	Dolichyl-diphosphooligosaccharide--protein glycosyltransferase subunit 1 precursor [Mus musculus]	1	236427	118214
A0A3Q4EI12	Rab18	Ras-related protein Rab-18 isoform 1 [Mus musculus]	1	265612	132806
Q19LI2	A1bg	Alpha-1B-glycoprotein precursor [Mus musculus]	1	90256.2	45128.6
A0A0A0MQ97	Nccrp1	F-box only protein 50 [Mus musculus]	1	48935.2	24468.1
Q5U467	Fbxw20	F-box and WD-40 domain protein 20 [Mus musculus]	1	383761	191881
Q71LX8	Hsp90ab1	Heat shock protein HSP 90-beta [Mus musculus]	563163	521379	542271
Q3UKA1	Dnajc3	DnaJ homolog subfamily C member 3 precursor [Mus musculus]	1	131195	65597.8
Q3TL53	Rps6	40S ribosomal protein S6 [Mus musculus]	1	148089	74045.1
Q8BGH2	Samm50	Sorting and assembly machinery component 50 homolog [Mus musculus]	1	581263	290632
P27773	Pdia3	Protein disulfide-isomerase A3 precursor [Mus musculus]	538900	406569	472735
Q4VAG4	Rpl22	60S ribosomal protein L22 isoform b [Mus musculus]	1	77351.9	38676.4
Q3TF40	Nono	Non-POU domain-containing octamer-binding protein [Mus musculus]	1	107977	53989
Q8CIG3	Kdm1b	PREDICTED: lysine-specific histone demethylase 1B isoform X1 [Mus musculus]	1	25983.2	12992.1
Q8C7R4	Uba6	Ubiquitin-like modifier-activating enzyme 6 [Mus musculus]	1	59626.4	29813.7
E9Q634	Myo1e	PREDICTED: unconventional myosin-Ie isoform X1 [Mus musculus]	1.98687e+06	250643	1.11876e+06
Q3UJU9	Rmdn3	Regulator of microtubule dynamics protein 3 [Mus musculus]	1	164649	82324.9
E9Q3E2	Synpo	PREDICTED: synaptopodin isoform X1 [Mus musculus]	1	1.09379e+06	546897
Q678L1	Krt77	PREDICTED: keratin, type II cytoskeletal 1b isoform X1 [Mus musculus]	3.21635e+06	3.08369e+06	3.15002e+06
A2A9M4	Dock7	PREDICTED: dedicator of cytokinesis protein 7 isoform X1 [Mus musculus]	1	1	1
Q1MWP8	Ehd4	EH domain-containing protein 4 [Mus musculus]	1	1	1
Q99KN1	Arrdc1	PREDICTED: arrestin domain-containing protein 1 isoform X1 [Mus musculus]	1	1	1
