# Supplementary material for: Mitochondrial proteome of mouse oocytes and cisplatin-induced shifts in protein profile
Source: Acta Pharmacol Sin. 2021 May 20;42(12):2144–54. doi: 10.1038/s41401-021-00687-4 (PMC8632880; doi:10.1038/s41401-021-00687-4)
Supplement: Supplementary file 4 — Table S3 [file 41401_2021_687_MOESM4_ESM.xlsx]

## Sheet: Table S3
Table S3 Oocyte mitochondrial proteins
Accession	Symbol	Description	MW [kDa]	Control_Average of abundance	Reaction_Average of abundance	Fold change
Q4KL76	Hspe1	10 kDa heat shock protein, mitochondrial [Mus musculus]	11	0	2.93214e+07	#DIV/0!
Q8K411	Pitrm1	Presequence protease, mitochondrial precursor [Mus musculus]	117.3	0	2.2751e+07	#DIV/0!
Q9DBF1	Aldh7a1	Alpha-aminoadipic semialdehyde dehydrogenase isoform a [Mus musculus]	58.8	0	1.18286e+07	#DIV/0!
A0A0R4J094	Fahd2a	Fumarylacetoacetate hydrolase domain-containing protein 2A [Mus musculus]	34.7	0	8.66634e+06	#DIV/0!
Q9DCS3	Mecr	PREDICTED: trans-2-enoyl-CoA reductase, mitochondrial isoform X1 [Mus musculus]	40.3	0	8.36509e+06	#DIV/0!
Q3TIC8	Uqcrc1	Cytochrome b-c1 complex subunit 1, mitochondrial precursor [Mus musculus]	52.7	0	7.60332e+06	#DIV/0!
Q8K2B3	Sdha	Succinate dehydrogenase [ubiquinone] flavoprotein subunit, mitochondrial precursor [Mus musculus]	72.5	0	6.66277e+06	#DIV/0!
Q9Z2I0	Letm1	Mitochondrial proton/calcium exchanger protein precursor [Mus musculus]	82.9	0	5.58669e+06	#DIV/0!
A0A1L1STE6	Idh3a	Isocitrate dehydrogenase [NAD] subunit alpha, mitochondrial precursor [Mus musculus]	41.5	0	5.33179e+06	#DIV/0!
Q3TK29	Trap1	Heat shock protein 75 kDa, mitochondrial precursor [Mus musculus]	80.1	0	5.19386e+06	#DIV/0!
Q3TIE8	Dld	Dihydrolipoyl dehydrogenase, mitochondrial precursor [Mus musculus]	54.6	0	4.67646e+06	#DIV/0!
O35857	Timm44	Mitochondrial import inner membrane translocase subunit TIM44 [Mus musculus]	51.1	0	4.00447e+06	#DIV/0!
O55126	Nipsnap2	Protein NipSnap homolog 2 [Mus musculus]	32.9	0	3.82637e+06	#DIV/0!
Q3TF25	Atp5o	ATP synthase subunit O, mitochondrial precursor [Mus musculus]	23.4	0	3.05907e+06	#DIV/0!
P40630	Tfam	Transcription factor A, mitochondrial precursor [Mus musculus]	28	0	2.54368e+06	#DIV/0!
Q8BWF0	Aldh5a1	Succinate-semialdehyde dehydrogenase, mitochondrial precursor [Mus musculus]	55.9	0	2.53128e+06	#DIV/0!
P52825	Cpt2	Carnitine O-palmitoyltransferase 2, mitochondrial precursor [Mus musculus]	73.9	0	2.35826e+06	#DIV/0!
Q8BJ64	Chdh	Choline dehydrogenase, mitochondrial [Mus musculus]	66.4	0	2.26998e+06	#DIV/0!
Q8C5H8	Nadk2	NAD kinase 2, mitochondrial isoform 1 [Mus musculus]	50.8	0	2.01014e+06	#DIV/0!
Q3UIJ2	Eif2s3x	Eukaryotic translation initiation factor 2 subunit 3, X-linked [Mus musculus]	51.1	0	1.89418e+06	#DIV/0!
Q8BH95	Echs1	Enoyl-CoA hydratase, mitochondrial precursor [Mus musculus]	31.5	0	1.59609e+06	#DIV/0!
O55125	Nipsnap1	PREDICTED: protein NipSnap homolog 1 isoform X1 [Mus musculus]	33.3	0	1.28531e+06	#DIV/0!
P47791	Gsr	Glutathione reductase, mitochondrial precursor [Mus musculus]	53.6	0	1.27897e+06	#DIV/0!
Q61425	Hadh	Hydroxyacyl-coenzyme A dehydrogenase, mitochondrial precursor [Mus musculus]	34.4	0	1.22397e+06	#DIV/0!
Q8BIJ6	Iars2	Isoleucine--tRNA ligase, mitochondrial precursor [Mus musculus]	112.7	0	1.19352e+06	#DIV/0!
Q6PB66	Lrpprc	Leucine-rich PPR motif-containing protein, mitochondrial precursor [Mus musculus]	156.5	0	1.08422e+06	#DIV/0!
Q9DC69	Ndufa9	NADH dehydrogenase [ubiquinone] 1 alpha subcomplex subunit 9, mitochondrial precursor [Mus musculus]	42.5	0	916188	#DIV/0!
P42125	Eci1	Enoyl-CoA delta isomerase 1, mitochondrial precursor [Mus musculus]	32.2	0	909497	#DIV/0!
Q3V3R1	Mthfd1l	Monofunctional C1-tetrahydrofolate synthase, mitochondrial precursor [Mus musculus]	105.7	0	745628	#DIV/0!
Q7TSQ8	Pdpr	PREDICTED: pyruvate dehydrogenase phosphatase regulatory subunit, mitochondrial isoform X1 [Mus musculus]	99.2	0	628784	#DIV/0!
Q3TQ70	Gnb1	Guanine nucleotide-binding protein G(I)/G(S)/G(T) subunit beta-1 [Mus musculus]	37.4	0	625423	#DIV/0!
B2RQQ5	Map1b	Microtubule-associated protein 1B [Mus musculus]	270.1	0	621491	#DIV/0!
Q99LC3	Ndufa10	NADH dehydrogenase [ubiquinone] 1 alpha subcomplex subunit 10, mitochondrial precursor [Mus musculus]	40.6	0	602847	#DIV/0!
Q9DCT2	Ndufs3	NADH dehydrogenase [ubiquinone] iron-sulfur protein 3, mitochondrial precursor [Mus musculus]	30.1	0	559800	#DIV/0!
P26443	Glud1	Glutamate dehydrogenase 1, mitochondrial precursor [Mus musculus]	61.3	0	549120	#DIV/0!
P45952	Acadm	Medium-chain specific acyl-CoA dehydrogenase, mitochondrial precursor [Mus musculus]	46.5	0	535712	#DIV/0!
P54071	Idh2	Isocitrate dehydrogenase [NADP], mitochondrial precursor [Mus musculus]	50.9	0	505733	#DIV/0!
Q8BH55	Thnsl1	PREDICTED: threonine synthase-like 1 isoform X1 [Mus musculus]	83	0	456389	#DIV/0!
Q3UIQ2	Ndufs1	NADH-ubiquinone oxidoreductase 75 kDa subunit, mitochondrial precursor [Mus musculus]	79.7	0	455243	#DIV/0!
Q9JI78	Ngly1	Peptide-N(4)-(N-acetyl-beta-glucosaminyl)asparagine amidase [Mus musculus]	74.2	0	421663	#DIV/0!
D3Z6F0	Ifit1bl1	Uncharacterized protein LOC667373 isoform 2 [Mus musculus]	54.5	0	400279	#DIV/0!
Q921V3	Nfs1	Cysteine desulfurase, mitochondrial [Mus musculus]	50.6	0	392444	#DIV/0!
E9Q5L3	Acadsb	Short/branched chain specific acyl-CoA dehydrogenase, mitochondrial [Mus musculus]	51.8	0	389023	#DIV/0!
Q91WD5	Ndufs2	NADH dehydrogenase [ubiquinone] iron-sulfur protein 2, mitochondrial precursor [Mus musculus]	52.6	0	339901	#DIV/0!
Q8R001	Mapre2	Microtubule-associated protein RP/EB family member 2 isoform 1 [Mus musculus]	36.9	0	315751	#DIV/0!
Q8JZU2	Slc25a1	Tricarboxylate transport protein, mitochondrial [Mus musculus]	33.9	0	302045	#DIV/0!
Q6PE15	Abhd10	PREDICTED: mycophenolic acid acyl-glucuronide esterase, mitochondrial isoform X3 [Mus musculus]	33	0	298100	#DIV/0!
Q99J39	Mlycd	Malonyl-CoA decarboxylase, mitochondrial [Mus musculus]	54.7	0	271773	#DIV/0!
Q7TNG8	Ldhd	Probable D-lactate dehydrogenase, mitochondrial [Mus musculus]	51.8	0	264025	#DIV/0!
Q3TGZ3	Idh3g	Isocitrate dehydrogenase [NAD] subunit gamma 1, mitochondrial isoform 1 precursor [Mus musculus]	42.8	0	234679	#DIV/0!
A2AJQ0	Pdp1	[Pyruvate dehydrogenase [acetyl-transferring]]-phosphatase 1, mitochondrial isoform d [Mus musculus]	67.6	0	206090	#DIV/0!
A0A571BDN7	Nedd4	E3 ubiquitin-protein ligase NEDD4 [Mus musculus]	127.6	0	142136	#DIV/0!
Q9R0X4	Acot9	Acyl-coenzyme A thioesterase 9, mitochondrial isoform 1 [Mus musculus]	50.5	0	139763	#DIV/0!
Q3TG75	Oat	Ornithine aminotransferase, mitochondrial precursor [Mus musculus]	48.3	0	98980.2	#DIV/0!
D3YXK0	Jakmip2	PREDICTED: janus kinase and microtubule-interacting protein 2 isoform X1 [Mus musculus]	96.3	0	77181.3	#DIV/0!
Q3THG2	Psmd11	26S proteasome non-ATPase regulatory subunit 11 [Mus musculus]	47.4	0	51779.8	#DIV/0!
Q61553	Fscn1	Fascin [Mus musculus]	54.5	0	51727.5	#DIV/0!
Q99KI0	Aco2	Aconitate hydratase, mitochondrial precursor [Mus musculus]	85.4	272715	1.23988e+08	454.644
Q9WUR9	Ak4	Adenylate kinase 4, mitochondrial [Mus musculus]	25	252850	7.59383e+07	300.329
P14685	Psmd3	26S proteasome non-ATPase regulatory subunit 3 [Mus musculus]	60.7	4.9992e+06	1.15778e+09	231.592
Q99KE1	Me2	PREDICTED: NAD-dependent malic enzyme, mitochondrial isoform X1 [Mus musculus]	65.8	23604.9	4.39375e+06	186.138
Q9EQ20	Aldh6a1	Methylmalonate-semialdehyde dehydrogenase [acylating], mitochondrial isoform 1 precursor [Mus musculus]	57.9	30229.3	4.70594e+06	155.675
Q9DB77	Uqcrc2	Cytochrome b-c1 complex subunit 2, mitochondrial precursor [Mus musculus]	48.2	111290	1.68352e+07	151.273
Q2YDW0	Immt	MICOS complex subunit Mic60 isoform 2 [Mus musculus]	83.8	1.25584e+06	1.63498e+08	130.19
B2CY77	Rpsa	40S ribosomal protein SA [Mus musculus]	32.8	70154.8	7.77909e+06	110.885
P63038	Hspd1	60 kDa heat shock protein, mitochondrial [Mus musculus]	60.9	1.22299e+06	1.03651e+08	84.7522
Q4FJR4	Pdk3	Pyruvate dehydrogenase kinase, isozyme 3 [Mus musculus]	47.9	52266.2	4.06705e+06	77.8142
Q60597	Ogdh	2-oxoglutarate dehydrogenase, mitochondrial isoform 1 [Mus musculus]	116.4	497577	3.453e+07	69.3963
P20108	Prdx3	Thioredoxin-dependent peroxide reductase, mitochondrial precursor [Mus musculus]	28.1	285360	1.28506e+07	45.033
Q3UFJ3	Pdha1	Pyruvate dehydrogenase E1 component subunit alpha, somatic form, mitochondrial precursor [Mus musculus]	43.2	32408.6	1.44266e+06	44.5147
O08691	Arg2	Arginase-2, mitochondrial precursor [Mus musculus]	38.9	380938	1.46938e+07	38.5727
Q99M87	Dnaja3	DnaJ homolog subfamily A member 3, mitochondrial isoform 1 [Mus musculus]	52.4	52057.4	1.96366e+06	37.7212
Q3TQP7	Acat1	Acetyl-CoA acetyltransferase, mitochondrial precursor [Mus musculus]	44.8	2.29162e+06	7.52532e+07	32.8384
P62751	Rpl23a	60S ribosomal protein L23a [Mus musculus]	17.7	4.47162e+06	1.25228e+08	28.0051
Q5DTI2	Atp2a2	Sarcoplasmic/endoplasmic reticulum calcium ATPase 2 isoform b [Mus musculus]	116.5	6.75657e+06	1.70505e+08	25.2354
Q91VA7	Idh3b	Isocitrate dehydrogenase [NAD] subunit beta, mitochondrial [Mus musculus]	42.2	240199	5.54351e+06	23.0788
E9Q7L0	Ogdhl	2-oxoglutarate dehydrogenase-like, mitochondrial [Mus musculus]	116.5	833257	1.87677e+07	22.5233
Q7TMF4	Pccb	Propionyl-CoA carboxylase beta chain, mitochondrial isoform 1 precursor [Mus musculus]	58.3	197261	4.21547e+06	21.37
P97350	Pkp1	Plakophilin-1 [Mus musculus]	80.8	503083	9.21488e+06	18.3168
Q8JZQ2	Afg3l2	AFG3-like protein 2 [Mus musculus]	89.5	516948	9.22544e+06	17.846
P47738	Aldh2	Aldehyde dehydrogenase, mitochondrial isoform 1 precursor [Mus musculus]	56.5	2.03434e+07	3.46622e+08	17.0385
A0A0R4J083	Acadl	Long-chain specific acyl-CoA dehydrogenase, mitochondrial precursor [Mus musculus]	47.9	74605	1.1808e+06	15.8273
Q99PL5	Rrbp1	Ribosome-binding protein 1 isoform a [Mus musculus]	172.8	31091.4	451906	14.5347
Q9CZU6	Cs	Citrate synthase, mitochondrial precursor [Mus musculus]	51.7	1.27733e+06	1.83199e+07	14.3423
A0A0R4J293	Tgm1	PREDICTED: protein-glutamine gamma-glutamyltransferase K isoform X1 [Mus musculus]	89.7	297909	4.22291e+06	14.1752
P62737	Acta2	Actin, aortic smooth muscle [Mus musculus]	42	1.1631e+06	1.4567e+07	12.5243
P17879	Hspa1b	Heat shock 70 kDa protein 1B [Mus musculus]	70.1	969630	1.14841e+07	11.8438
P01027	C3	Complement C3 preproprotein [Mus musculus]	186.4	798730	8.73277e+06	10.9333
Q9DCW4	Etfb	Electron transfer flavoprotein subunit beta [Mus musculus]	27.6	223908	1.9948e+06	8.90904
Q07417	Acads	Short-chain specific acyl-CoA dehydrogenase, mitochondrial precursor [Mus musculus]	44.9	264562	2.30543e+06	8.71414
P08249	Mdh2	Malate dehydrogenase, mitochondrial precursor [Mus musculus]	35.6	446771	3.86351e+06	8.64764
Q5SF07	Igf2bp2	Insulin-like growth factor 2 mRNA-binding protein 2 [Mus musculus]	65.5	7.6658e+07	6.51545e+08	8.49937
P67778	Phb	Prohibitin [Mus musculus]	29.8	2.22481e+07	1.77248e+08	7.96689
Q02257	Jup	PREDICTED: junction plakoglobin isoform X1 [Mus musculus]	81.7	2.2157e+07	1.74338e+08	7.8683
Q60949	Tbc1d1	PREDICTED: TBC1 domain family member 1 isoform X1 [Mus musculus]	141.9	39312.1	294762	7.498
P38647	Hspa9	Stress-70 protein, mitochondrial [Mus musculus]	73.4	9.90338e+06	6.93164e+07	6.99927
O08796	Eef2k	Eukaryotic elongation factor 2 kinase [Mus musculus]	81.7	84150.5	560220	6.65735
Q9D051	Pdhb	Pyruvate dehydrogenase E1 component subunit beta, mitochondrial precursor [Mus musculus]	38.9	181952	1.19622e+06	6.57436
A2AFQ2	Hsd17b10	3-hydroxyacyl-CoA dehydrogenase type-2 [Mus musculus]	28.4	387219	2.40781e+06	6.21822
P68040	Rack1	Receptor of activated protein C kinase 1 [Mus musculus]	35.1	169712	1.00759e+06	5.93708
P47911	Rpl6	60S ribosomal protein L6 [Mus musculus]	33.5	1.92846e+07	1.14317e+08	5.92787
Q545A2	Slc25a5	ADP/ATP translocase 2 [Mus musculus]	32.9	8.45811e+06	4.84812e+07	5.73192
Q8CGK3	Lonp1	Lon protease homolog, mitochondrial precursor [Mus musculus]	105.8	1.72146e+06	9.57627e+06	5.56288
Q7TPR4	Actn1	PREDICTED: alpha-actinin-1 isoform X1 [Mus musculus]	103	1.50208e+06	7.82021e+06	5.20626
P62334	Psmc6	26S proteasome regulatory subunit 10B [Mus musculus]	44.1	648844	3.37742e+06	5.20529
P17751	Tpi1	Triosephosphate isomerase [Mus musculus]	32.2	658397	3.41693e+06	5.18977
E9Q557	Dsp	Desmoplakin [Mus musculus]	332.7	4.28276e+07	2.21784e+08	5.17853
P58252	Eef2	Elongation factor 2 [Mus musculus]	95.3	859994	4.15356e+06	4.82975
Q9ERU9	Ranbp2	E3 SUMO-protein ligase RanBP2 [Mus musculus]	340.9	544079	2.5752e+06	4.73313
P47757	Capzb	PREDICTED: F-actin-capping protein subunit beta isoform X1 [Mus musculus]	31.3	198276	926616	4.67336
Q9QZ82	Cyp11a1	Cholesterol side-chain cleavage enzyme, mitochondrial isoform 1 precursor [Mus musculus]	60.3	1.59078e+07	7.10552e+07	4.4667
Q3TG52	Aldh9a1	4-trimethylaminobutyraldehyde dehydrogenase precursor [Mus musculus]	55.8	433996	1.84664e+06	4.25496
Q7TSF1	Dsg1b	Desmoglein-1-beta preproprotein [Mus musculus]	114.4	2.49557e+06	1.05271e+07	4.2183
Q8BMS1	Hadha	Trifunctional enzyme subunit alpha, mitochondrial precursor [Mus musculus]	82.6	2.1054e+06	8.77228e+06	4.16657
P62806	H4c17	Histone H4 [Mus musculus]	11.4	3.77431e+06	1.4704e+07	3.89582
A0A077S9N1	Lyz1	Lysozyme C-1 precursor [Mus musculus]	16.8	2.10067e+06	7.96771e+06	3.79294
Q3TVV6	Hnrnpu	PREDICTED: heterogeneous nuclear ribonucleoprotein U isoform X1 [Mus musculus]	87.9	201988	726866	3.59856
Q3U6C7	Sucla2	PREDICTED: succinyl-CoA ligase [ADP-forming] subunit beta, mitochondrial isoform X1 [Mus musculus]	50.6	389144	1.35612e+06	3.48489
P47856	Gfpt1	Glutamine--fructose-6-phosphate aminotransferase [isomerizing] 1 [Mus musculus]	78.5	545380	1.78207e+06	3.26757
P08752	Gnai2	PREDICTED: guanine nucleotide-binding protein G(i) subunit alpha-2 isoform X1 [Mus musculus]	40.5	5.23845e+06	1.70344e+07	3.25181
Q8BH66	Atl1	Atlastin-1 [Mus musculus]	63.3	257299	797980	3.10138
Q542G9	Anxa2	PREDICTED: annexin A2 isoform X1 [Mus musculus]	38.7	5.49782e+06	1.70093e+07	3.09382
Q80UT7	Rpl7a	60S ribosomal protein L7a [Mus musculus]	30.5	5.64615e+06	1.72105e+07	3.04817
O89079	Cope	Coatomer subunit epsilon [Mus musculus]	34.5	1.24022e+06	3.76089e+06	3.03245
P54775	Psmc4	26S proteasome regulatory subunit 6B [Mus musculus]	47.4	1.41025e+06	4.17151e+06	2.95799
Q3U4U6	Cct3	T-complex protein 1 subunit gamma [Mus musculus]	60.6	1.86399e+06	5.44705e+06	2.92225
Q6R0H7	Gnas	Protein GNAS isoform XLas [Mus musculus]	121.4	841109	2.45371e+06	2.91723
B6ZHD0	Epb41l2	PREDICTED: band 4.1-like protein 2 isoform X1 [Mus musculus]	109.8	352600	1.02796e+06	2.91538
P62192	Psmc1	26S proteasome regulatory subunit 4 [Mus musculus]	49.2	3.55001e+06	9.98155e+06	2.81169
Q3TKG4	Psmc3	26S proteasome regulatory subunit 6A [Mus musculus]	55.6	2.13129e+06	5.93806e+06	2.78614
Q543E2	Slc25a15	Mitochondrial ornithine transporter 1 [Mus musculus]	32.8	3.71118e+06	1.02927e+07	2.77342
P20029	Hspa5	78 kDa glucose-regulated protein precursor [Mus musculus]	72.4	2.17276e+07	6.02322e+07	2.77215
Q80WQ2	Vac14	Protein VAC14 homolog [Mus musculus]	88	1.22888e+06	3.31607e+06	2.69844
Q8K1M6	Dnm1l	PREDICTED: dynamin-1-like protein isoform X1 [Mus musculus]	82.6	5.02822e+06	1.34789e+07	2.68065
Q497Z0	Fbxw16	F-box and WD-40 domain protein 16 [Mus musculus]	53.6	7.96014e+06	2.11808e+07	2.66086
Q3SYK4	Vrtn	Vertnin [Mus musculus]	83.1	76385.4	201524	2.63826
Q3TRM4	Pnpla6	PREDICTED: neuropathy target esterase isoform X1 [Mus musculus]	149.4	281183	737768	2.6238
E9PVZ9	Eif4e1b	Eukaryotic translation initiation factor 4E type 1B isoform 4 [Mus musculus]	28.6	3.939e+06	1.03138e+07	2.61837
Q3TI05	Cct6a	T-complex protein 1 subunit zeta [Mus musculus]	58.5	702523	1.81608e+06	2.58509
Q9DB79	Rps11	40S ribosomal protein S11 [Mus musculus]	19.4	4.55448e+06	1.16332e+07	2.55423
Q9D2G2	Dlst	Dihydrolipoyllysine-residue succinyltransferase component of 2-oxoglutarate dehydrogenase complex, mitochondrial [Mus musculus]	49	2.49365e+07	6.35133e+07	2.547
P07901	Hsp90aa1	Heat shock protein HSP 90-alpha [Mus musculus]	84.7	3.33068e+07	8.47264e+07	2.54382
Q80X90	Flnb	Filamin-B isoform a [Mus musculus]	277.7	9.20531e+07	2.32706e+08	2.52795
L7N1X6	Fbxw15	F-box and WD-40 domain protein 15 [Mus musculus]	53.6	5.44664e+06	1.35407e+07	2.48607
G3X9K3	Arfgef1	Brefeldin A-inhibited guanine nucleotide-exchange protein 1 [Mus musculus]	208.4	419384	996658	2.37648
A0A1S6GWH1	Psmc5	26S proteasome regulatory subunit 8 [Mus musculus]	46.6	2.39258e+06	5.65002e+06	2.36148
P10126	Eef1a1	Elongation factor 1-alpha 1 [Mus musculus]	50.1	1.46337e+08	3.43459e+08	2.34705
Q9JIF7	Copb1	Coatomer subunit beta [Mus musculus]	107	1.53089e+06	3.58885e+06	2.34428
Q8VBT9	Aspscr1	Tether containing UBX domain for GLUT4 isoform 1 [Mus musculus]	59.8	192800	443965	2.30272
Q4PLS0	Nlrp2	NACHT, LRR and PYD domains-containing protein 2 [Mus musculus]	118.6	2.73525e+07	6.26874e+07	2.29184
Q3TIN2	Qars	Glutamine--tRNA ligase [Mus musculus]	87.7	1.57246e+07	3.52485e+07	2.24162
P80313	Cct7	T-complex protein 1 subunit eta [Mus musculus]	59.6	1.24025e+06	2.76903e+06	2.23264
Q3UWN2	Aass	Alpha-aminoadipic semialdehyde synthase, mitochondrial [Mus musculus]	102.8	5.81221e+07	1.28206e+08	2.2058
Q99JY0	Hadhb	PREDICTED: trifunctional enzyme subunit beta, mitochondrial isoform X1 [Mus musculus]	51.4	2.4532e+06	5.35194e+06	2.18161
E9PXY8	Usp7	PREDICTED: ubiquitin carboxyl-terminal hydrolase 7 isoform X1 [Mus musculus]	132.8	281892	609980	2.16388
P27659	Rpl3	60S ribosomal protein L3 [Mus musculus]	46.1	6.52142e+06	1.39028e+07	2.13187
Q8VD46	Asz1	Ankyrin repeat, SAM and basic leucine zipper domain-containing protein 1 [Mus musculus]	53	345730	711308	2.05741
P63017	Hspa8	Heat shock cognate 71 kDa protein [Mus musculus]	70.8	5.20477e+08	1.07034e+09	2.05647
