# Supplementary material for: Mitochondrial proteome of mouse oocytes and cisplatin-induced shifts in protein profile
Source: Acta Pharmacol Sin. 2021 May 20;42(12):2144–54. doi: 10.1038/s41401-021-00687-4 (PMC8632880; doi:10.1038/s41401-021-00687-4)
Supplement: Supplementary file 5 — Table S4 [file 41401_2021_687_MOESM5_ESM.xlsx]

## Sheet: Table S4
Table S4 Gene ontology terms
	GO Term ID	Description	Count	BgRatio	P-value	P.adjust	qvalue	Genes
Cellular Component	GO:0005743	Mitochondrial inner membrane	33	433/23436	1.32943e-25	1.41806e-23	9.79582e-24	Timm44/Trap1/Uqcrc1/Ndufa9/Ndufa10/Letm1/Nipsnap1/Eci1/Cpt2/Ndufs3/Hadh/Ldhd/Sdha/Ndufs2/Ndufs1/Slc25a1/Glud1/Atp5o/Chdh/Idh2/Uqcrc2/Immt/Hspd1/Acat1/Afg3l2/Mdh2/Phb/Hsd17b10/Slc25a5/Cyp11a1/Hadha/Slc25a15/Hadhb
	GO:0005759	Mitochondrial matrix	29	264/23436	4.34511e-27	6.95217e-25	4.80248e-25	Timm44/Trap1/Hspe1/Ndufa9/Lrpprc/Mlycd/Tfam/Acadm/Pdpr/Nfs1/Glud1/Pitrm1/Ak4/Uqcrc2/Hspd1/Dnaja3/Acat1/Acadl/Cs/Hspa1b/Etfb/Acads/Mdh2/Hspa9/Hsd17b10/Slc25a5/Lonp1/Hadha/Hadhb
	GO:1990204	Oxidoreductase complex	15	108/23436	5.24846e-16	3.35901e-14	2.32037e-14	Uqcrc1/Ndufa9/Ndufa10/Dld/Ndufs3/Sdha/Ndufs2/Ndufs1/Uqcrc2/Ogdh/Pdha1/Ogdhl/Etfb/Pdhb/Dlst
	GO:0098798	Mitochondrial protein complex	15	263/23436	2.53796e-10	7.38316e-09	5.10021e-09	Uqcrc1/Ndufa9/Ndufa10/Ndufs3/Sdha/Ndufs2/Ndufs1/Atp5o/Uqcrc2/Immt/Afg3l2/Etfb/Hsd17b10/Hadha/Hadhb
	GO:0042645	Mitochondrial nucleoid	9	47/23436	2.10634e-11	9.62897e-10	6.65159e-10	Lrpprc/Tfam/Dnaja3/Hspa9/Hsd17b10/Slc25a5/Lonp1/Hadha/Hadhb
	GO:0005746	Mitochondrial respiratory chain	8	77/23436	4.36549e-08	8.73098e-07	6.03127e-07	Uqcrc1/Ndufa9/Ndufa10/Ndufs3/Sdha/Ndufs2/Ndufs1/Uqcrc2
	GO:0044391	Ribosomal subunit	7	230/23436	0.000871279	0.00568998	0.00393058	Rpsa/Rpl23a/Rack1/Rpl6/Rpl7a/Rps11/Rpl3
	GO:0045239	Tricarboxylic acid cycle enzyme complex	5	14/23436	2.26307e-08	4.82789e-07	3.33505e-07	Dld/Ogdh/Ogdhl/Sucla2/Dlst
	GO:0030964	NADH dehydrogenase complex	5	50/23436	1.97675e-05	0.000225914	0.000156059	Ndufa9/Ndufa10/Ndufs3/Ndufs2/Ndufs1
	GO:0030061	Mitochondrial crista	3	12/23436	5.97492e-05	0.000562346	0.000388462	Hspd1/Phb/Cyp11a1
Biological Process	GO:0006091	Generation of precursor metabolites and energy	30	379/23210	9.59073e-24	1.0708e-20	8.95976e-21	Trap1/Uqcrc1/Ndufa10/Nipsnap2/Dld/Aldh5a1/Idh3g/Sdha/Acadm/Ndufs2/Ndufs1/Idh3a/Atp5o/Idh2/Aco2/Ak4/Ogdh/Pdha1/Acat1/Idh3b/Ogdhl/Cs/Mdh2/Pdhb/Tpi1/Sucla2/Gfpt1/Gnas/Dlst/Aass
	GO:0006732	Coenzyme metabolic process	23	331/23210	4.26817e-17	8.62682e-15	7.21833e-15	Nadk2/Ndufa9/Acadsb/Dld/Mlycd/Idh3g/Acot9/Mthfd1l/Nfs1/Idh3a/Idh2/Me2/Pdk3/Ogdh/Pdha1/Acat1/Idh3b/Cs/Mdh2/Pdhb/Tpi1/Sucla2/Dlst
	GO:0045333	Cellular respiration	21	163/23210	2.92447e-21	1.30607e-18	1.09283e-18	Trap1/Uqcrc1/Ndufa10/Dld/Aldh5a1/Idh3g/Sdha/Ndufs2/Ndufs1/Idh3a/Idh2/Aco2/Ogdh/Pdha1/Idh3b/Ogdhl/Cs/Mdh2/Pdhb/Sucla2/Dlst
	GO:0072350	Tricarboxylic acid metabolic process	15	37/23210	8.73802e-24	1.0708e-20	8.95976e-21	Idh3g/Sdha/Glud1/Idh3a/Idh2/Aco2/Ogdh/Pdha1/Idh3b/Ogdhl/Cs/Mdh2/Pdhb/Sucla2/Dlst
	GO:0006101	Citrate metabolic process	14	32/23210	7.45287e-23	4.16056e-20	3.48127e-20	Idh3g/Sdha/Idh3a/Idh2/Aco2/Ogdh/Pdha1/Idh3b/Ogdhl/Cs/Mdh2/Pdhb/Sucla2/Dlst
	GO:0009060	Aerobic respiration	14	73/23210	4.636e-17	8.62682e-15	7.21833e-15	Idh3g/Sdha/Idh3a/Idh2/Aco2/Ogdh/Pdha1/Idh3b/Ogdhl/Cs/Mdh2/Pdhb/Sucla2/Dlst
	GO:0006733	Oxidoreduction coenzyme metabolic process	14	177/23210	1.39554e-11	1.19856e-09	1.00287e-09	Nadk2/Ndufa9/Dld/Idh3g/Idh3a/Idh2/Me2/Ogdh/Pdha1/Idh3b/Mdh2/Pdhb/Tpi1/Dlst
	GO:0046034	ATP metabolic process	14	247/23210	1.16112e-09	6.64814e-08	5.56271e-08	Uqcrc1/Ndufa10/Nipsnap2/Dld/Ldhd/Sdha/Ndufs2/Ndufs1/Atp5o/Ak4/Ogdh/Tpi1/Dnm1l/Hspa8
	GO:0006457	Protein folding	13	153/23210	3.11823e-11	2.57889e-09	2.15784e-09	Trap1/Hspe1/Hspd1/Dnaja3/Hspa1b/Hspa9/Ranbp2/Cct3/Hspa5/Cct6a/Hsp90aa1/Cct7/Hspa8
	GO:0006839	Mitochondrial transport	10	179/23210	3.40682e-07	1.10253e-05	9.22518e-06	Timm44/Letm1/Slc25a1/Atp5o/Uqcrc2/Hspd1/Afg3l2/Slc25a5/Slc25a15/Hsp90aa1
Molecular Function	GO:0050662	Coenzyme binding	26	288/22710	1.01876e-21	3.97316e-19	3.09917e-19	Acadsb/Dld/Aldh5a1/Hadh/Idh3g/Ldhd/Sdha/Acadm/Ndufs2/Gsr/Oat/Nfs1/Glud1/Idh3a/Chdh/Idh2/Me2/Ogdh/Acat1/Aldh2/Acadl/Acads/Hsd17b10/Aldh9a1/Hadha/Hadhb
	GO:0051287	NAD binding	14	62/22710	6.29382e-18	1.2273e-15	9.57324e-16	Dld/Aldh5a1/Hadh/Idh3g/Ndufs2/Glud1/Idh3a/Idh2/Me2/Aldh2/Hsd17b10/Aldh9a1/Hadha/Hadhb
	GO:0031625	Ubiquitin protein ligase binding	13	306/22710	2.08163e-07	8.11836e-06	6.33254e-06	Uqcrc1/Lrpprc/Ndufs2/Hspd1/Hspa1b/Hspa9/Slc25a5/Tpi1/Hspa5/Dnm1l/Hsp90aa1/Usp7/Hspa8
	GO:0051082	Unfolded protein binding	12	97/22710	3.10359e-12	4.03467e-10	3.14715e-10	Trap1/Hspe1/Hspd1/Dnaja3/Hspa1b/Hspa9/Cct3/Hspa5/Cct6a/Hsp90aa1/Cct7/Hspa8
	GO:0016887	ATPase activity	12	379/22710	1.27707e-05	0.000226389	0.00017659	Atp5o/Atp2a2/Hspa1b/Hspa9/Lonp1/Psmc6/Psmc4/Psmc1/Hspa5/Hsp90aa1/Psmc5/Hspa8
	GO:0005525	GTP binding	10	354/22710	0.000174871	0.00227332	0.00177325	Eif2s3x/Glud1/Ak4/Eef2/Gnai2/Atl1/Gnas/Dnm1l/Hsp90aa1/Eef1a1
	GO:0031072	Heat shock protein binding	8	139/22710	5.44767e-06	0.000119823	9.34651e-05	Tfam/Ogdh/Dnaja3/Hspa1b/Hspa9/Hspa5/Dlst/Hspa8
	GO:1901567	Fatty acid derivative binding	6	35/22710	1.31338e-07	5.69133e-06	4.43939e-06	Acadm/Acadl/Acads/Hadha/Hadhb/Hspa8
	GO:0009055	Electron transfer activity	6	70/22710	8.70354e-06	0.000169719	0.000132385	Acadsb/Dld/Sdha/Ndufs1/Gsr/Etfb
	GO:0003954	NADH dehydrogenase activity	5	28/22710	1.24064e-06	3.4213e-05	2.6687e-05	Ndufa9/Ndufa10/Ndufs3/Ndufs2/Ndufs1
