# Supplementary material for: Mitochondrial proteome of mouse oocytes and cisplatin-induced shifts in protein profile
Source: Acta Pharmacol Sin. 2021 May 20;42(12):2144–54. doi: 10.1038/s41401-021-00687-4 (PMC8632880; doi:10.1038/s41401-021-00687-4)
Supplement: Supplementary file 6 — Table S5 [file 41401_2021_687_MOESM6_ESM.xlsx]

## Sheet: Table S5
Table S5 Differentially expressed proteins in cisplatin treated groups
Accession	Symbol	Description	Reaction_1 Abundance	Reaction_2 Abundance	Cisplatin_1 Abundance	Cisplatin_2 Abundance	Rep1_Fold change	Rep2_Fold change
Q91WD5	Ndufs2	NADH dehydrogenase [ubiquinone] iron-sulfur protein 2, mitochondrial precursor [Mus musculus]	46887.3	632916	6.65136e+06	2.63596e+06	141.859	4.16479
Q9DCW4	Etfb	Electron transfer flavoprotein subunit beta [Mus musculus]	2.37628e+06	1.61333e+06	3.46331e+07	4.65938e+06	14.5745	2.88806
Q7TSQ8	Pdpr	PREDICTED: pyruvate dehydrogenase phosphatase regulatory subunit, mitochondrial isoform X1 [Mus musculus]	217661	1.03991e+06	6.19248e+06	5.97145e+06	28.4501	5.74229
O55125	Nipsnap1	PREDICTED: protein NipSnap homolog 1 isoform X1 [Mus musculus]	789167	1.78145e+06	9.71062e+06	1.31638e+07	12.3049	7.38939
Q921V3	Nfs1	Cysteine desulfurase, mitochondrial [Mus musculus]	57336.4	727551	3.22665e+06	3.03931e+06	56.2758	4.17745
P42125	Eci1	Enoyl-CoA delta isomerase 1, mitochondrial precursor [Mus musculus]	1.30779e+06	511202	1.21183e+07	1.09578e+06	9.2662	2.14355
Q99M87	Dnaja3	DnaJ homolog subfamily A member 3, mitochondrial isoform 1 [Mus musculus]	1.82034e+06	2.10699e+06	1.22152e+07	8.92289e+06	6.7104	4.23491
Q3V3R1	Mthfd1l	Monofunctional C1-tetrahydrofolate synthase, mitochondrial precursor [Mus musculus]	942246	549009	4.52449e+06	2.69584e+06	4.80181	4.91038
Q8C5H8	Nadk2	NAD kinase 2, mitochondrial isoform 1 [Mus musculus]	2.42297e+06	1.59731e+06	1.25741e+07	6.27537e+06	5.18952	3.9287
Q8BJ64	Chdh	Choline dehydrogenase, mitochondrial [Mus musculus]	66384.8	4.47357e+06	9.47355e+06	1.13925e+07	142.707	2.54663
P52825	Cpt2	Carnitine O-palmitoyltransferase 2, mitochondrial precursor [Mus musculus]	1.21829e+06	3.49823e+06	1.0248e+07	9.34518e+06	8.41179	2.6714
Q8JZU2	Slc25a1	Tricarboxylate transport protein, mitochondrial [Mus musculus]	48457.8	555633	948515	1.24263e+06	19.5741	2.23642
Q3U4U6	Cct3	T-complex protein 1 subunit gamma [Mus musculus]	1.03026e+07	591463	3.58478e+07	3.11529e+06	3.47948	5.26709
A0A0R4J094	Fahd2a	Fumarylacetoacetate hydrolase domain-containing protein 2A [Mus musculus]	1.26028e+07	4.72984e+06	5.14239e+07	1.03844e+07	4.08034	2.19551
Q99KE1	Me2	PREDICTED: NAD-dependent malic enzyme, mitochondrial isoform X1 [Mus musculus]	4.32574e+06	4.46176e+06	1.80506e+07	1.31879e+07	4.17282	2.95575
Q3UIQ2	Ndufs1	NADH-ubiquinone oxidoreductase 75 kDa subunit, mitochondrial precursor [Mus musculus]	480887	429599	2.34586e+06	868116	4.87821	2.02076
E9Q7L0	Ogdhl	2-oxoglutarate dehydrogenase-like, mitochondrial [Mus musculus]	2.00777e+07	1.74577e+07	7.62731e+07	4.31846e+07	3.7989	2.47367
O35857	Timm44	Mitochondrial import inner membrane translocase subunit TIM44 [Mus musculus]	5.10782e+06	2.90112e+06	1.73085e+07	7.79873e+06	3.38863	2.68818
P40630	Tfam	Transcription factor A, mitochondrial precursor [Mus musculus]	3.82966e+06	1.2577e+06	1.1896e+07	3.65395e+06	3.10628	2.90527
Q3UFJ3	Pdha1	Pyruvate dehydrogenase E1 component subunit alpha, somatic form, mitochondrial precursor [Mus musculus]	1.69261e+06	1.19271e+06	4.64355e+06	3.26321e+06	2.74343	2.73597
Q3TK29	Trap1	Heat shock protein 75 kDa, mitochondrial precursor [Mus musculus]	8.36913e+06	2.01859e+06	2.17874e+07	5.81736e+06	2.6033	2.88189
Q8K411	Pitrm1	Presequence protease, mitochondrial precursor [Mus musculus]	3.08214e+07	1.46805e+07	7.90666e+07	3.63434e+07	2.56531	2.47563
Q8CGK3	Lonp1	Lon protease homolog, mitochondrial precursor [Mus musculus]	1.78882e+07	1.26433e+06	4.13559e+07	6.83167e+06	2.31191	5.40339
Q9DCS3	Mecr	PREDICTED: trans-2-enoyl-CoA reductase, mitochondrial isoform X1 [Mus musculus]	1.29611e+07	3.76914e+06	3.15837e+07	9.16056e+06	2.43681	2.43041
A0A0R4J083	Acadl	Long-chain specific acyl-CoA dehydrogenase, mitochondrial precursor [Mus musculus]	2.05814e+06	303456	4914691	753159	2.38793	2.48194
Q9D051	Pdhb	Pyruvate dehydrogenase E1 component subunit beta, mitochondrial precursor [Mus musculus]	2.07901e+06	313426	4.3533e+06	1.14068e+06	2.09393	3.63941
O08691	Arg2	Arginase-2, mitochondrial precursor [Mus musculus]	2.62779e+07	3.10977e+06	6.0152e+07	7.31267e+06	2.28907	2.35152
Q9DCT2	Ndufs3	NADH dehydrogenase [ubiquinone] iron-sulfur protein 3, mitochondrial precursor [Mus musculus]	738770	380830	1.59302e+06	961659	2.15632	2.52517
Q3TI05	Cct6a	T-complex protein 1 subunit zeta [Mus musculus]	3.535e+06	97161.6	7.78449e+06	333371	2.20212	3.4311
Q9DC69	Ndufa9	NADH dehydrogenase [ubiquinone] 1 alpha subcomplex subunit 9, mitochondrial precursor [Mus musculus]	1.52376e+06	308614	3.21914e+06	797533	2.11262	2.58425
Q8BMS1	Hadha	Trifunctional enzyme subunit alpha, mitochondrial precursor [Mus musculus]	1.16377e+07	5.90688e+06	2.39574e+07	1.28641e+07	2.05861	2.17781
Q8K2B3	Sdha	Succinate dehydrogenase [ubiquinone] flavoprotein subunit, mitochondrial precursor [Mus musculus]	1.26345e+07	691025	6.23565e+06	122062	0.493541	0.176639
Q7TMF4	Pccb	Propionyl-CoA carboxylase beta chain, mitochondrial isoform 1 precursor [Mus musculus]	4.62356e+06	3.80737e+06	2.05686e+06	1.79555e+06	0.444865	0.471599
Q02257	Jup	PREDICTED: junction plakoglobin isoform X1 [Mus musculus]	3.28938e+08	1.97381e+07	1.31398e+08	9.74073e+06	0.399463	0.493499
Q3TF25	Atp5o	ATP synthase subunit O, mitochondrial precursor [Mus musculus]	5.79112e+06	327019	2.45576e+06	0	0.424056	0
P20029	Hspa5	78 kDa glucose-regulated protein precursor [Mus musculus]	1.06562e+08	1.39019e+07	4.50901e+07	1.86886e+06	0.423133	0.134432
Q6PB66	Lrpprc	Leucine-rich PPR motif-containing protein, mitochondrial precursor [Mus musculus]	1.94942e+06	219008	811290	0	0.416169	0
Q3TQ70	Gnb1	Guanine nucleotide-binding protein G(I)/G(S)/G(T) subunit beta-1 [Mus musculus]	1.07327e+06	177580	467871	0	0.435932	0
Q545A2	Slc25a5	ADP/ATP translocase 2 [Mus musculus]	9.59891e+07	973293	3.46117e+07	0	0.360579	0
Q2YDW0	Immt	MICOS complex subunit Mic60 isoform 2 [Mus musculus]	2.46475e+08	8.05219e+07	1.1402e+08	57386.1	0.462602	0.000712677
E9Q557	Dsp	Desmoplakin [Mus musculus]	4.18104e+08	2.54642e+07	1.27439e+08	1.15945e+07	0.304802	0.455326
Q9QZ82	Cyp11a1	Cholesterol side-chain cleavage enzyme, mitochondrial isoform 1 precursor [Mus musculus]	1.39792e+08	2.31834e+06	2.92082e+07	274985	0.208941	0.118613
P01027	C3	Complement C3 preproprotein [Mus musculus]	1.67711e+07	694391	3.17459e+06	336271	0.189289	0.484268
P17879	Hspa1b	Heat shock 70 kDa protein 1B [Mus musculus]	2.16668e+07	1.30139e+06	3.37354e+06	510425	0.155701	0.392217
Q7TPR4	Actn1	PREDICTED: alpha-actinin-1 isoform X1 [Mus musculus]	1.54072e+07	233257	1.8398e+06	0	0.119412	0
P58252	Eef2	Elongation factor 2 [Mus musculus]	7.87233e+06	434783	760410	67751.2	0.0965927	0.155828
B2RQQ5	Map1b	Microtubule-associated protein 1B [Mus musculus]	879310	363671	0	77401.8	0	0.212834
Q5DTI2	Atp2a2	Sarcoplasmic/endoplasmic reticulum calcium ATPase 2 isoform b [Mus musculus]	3.35623e+08	5.38648e+06	1.54295e+07	1.96335e+06	0.0459727	0.364497
P54071	Idh2	Isocitrate dehydrogenase [NADP], mitochondrial precursor [Mus musculus]	871335	140130	0	20066	0	0.143196
D3YXK0	Jakmip2	PREDICTED: janus kinase and microtubule-interacting protein 2 isoform X1 [Mus musculus]	35337.6	119025	0	0	0	0
P47757	Capzb	PREDICTED: F-actin-capping protein subunit beta isoform X1 [Mus musculus]	1.45282e+06	400409	0	0	0	0
B2CY77	Rpsa	40S ribosomal protein SA [Mus musculus]	1.54103e+07	147890	0	0	0	0
Q3UIJ2	Eif2s3x	Eukaryotic translation initiation factor 2 subunit 3, X-linked [Mus musculus]	3.71103e+06	77325.7	0	0	0	0
P47791	Gsr	Glutathione reductase, mitochondrial precursor [Mus musculus]	2499088	58847.3	0	0	0	0
Q61553	Fscn1	Fascin [Mus musculus]	21811.3	81643.6	0	0	0	0
Q60949	Tbc1d1	PREDICTED: TBC1 domain family member 1 isoform X1 [Mus musculus]	286726	302799	0	0	0	0
Q3SYK4	Vrtn	Vertnin [Mus musculus]	359470	43579.3	0	0	0	0
Q8VD46	Asz1	Ankyrin repeat, SAM and basic leucine zipper domain-containing protein 1 [Mus musculus]	1.25117e+06	171447	0	0	0	0
